# Supplementary material for: Extrapulmonary tuberculosis in HIV-infected patients in rural Tanzania: The prospective Kilombero and Ulanga antiretroviral cohort
Source: PLoS One. 2020 Mar 4;15(3):e0229875. doi: 10.1371/journal.pone.0229875 (PMC7055864; doi:10.1371/journal.pone.0229875)
Supplement: S1 Dataset — (XLSX) [file pone.0229875.s001.xlsx]

## Sheet: baseline table
year_registration	age_baseline	sex	marital	education	transmission	cd4_baseline	who_stage_baseline	group
2013	46.434	Male	Married/living in relationship	Primary school	Heterosexual	16	4	no TB
2013	36.7529	Female	Married/living in relationship	Primary school	Heterosexual	15	1	pulmonary
2013	38.9487	Male	Married/living in relationship	Primary school	Heterosexual	97	1	no TB
2013	53.8398	Female	Married/living in relationship	Primary school	Heterosexual	490	2	pulmonary
2013	35.9014	Female	Married/living in relationship	Primary school	Heterosexual		1	no TB
2013	63.5099	Female	Married/living in relationship	Primary school		518		no TB
2013	54.2149	Male	Married/living in relationship	Primary school	Heterosexual	239	2	no TB
2013	40.011	Female	Married/living in relationship	Primary school	Other/unknown		3	no TB
2013	21.8919	Female	Living alone	Primary school	Other/unknown		1	no TB
2013	43.4305	Male	Married/living in relationship	Primary school	Heterosexual	59	4	no TB
2013	65.9274	Female	Living alone	Primary school	Heterosexual	289	4	no TB
2013	38.7734	Male	Married/living in relationship	Primary school				no TB
2013	30.5517	Female	Married/living in relationship	Primary school	Heterosexual	293	1	no TB
2013	45.41	Female	Married/living in relationship	Secondary school				no TB
2013	56.1232	Male	Married/living in relationship	Primary school	Heterosexual	347	4	no TB
2013	43.2279	Female	Living alone	Primary school				no TB
2013	23.6769	Female	Married/living in relationship	Primary school	Heterosexual		3	no TB
2013	33.5305	Male	Married/living in relationship	Primary school	Heterosexual		1	no TB
2013	43.2635	Female	Married/living in relationship	Primary school	Heterosexual		1	no TB
2013	40.0465	Female	Living alone	Primary school				no TB
2013	38.8501	Female	Married/living in relationship	None	Heterosexual		1	no TB
2013	58.7543	Female	Living alone	Primary school	Heterosexual	490	1	extrapulmonary
2013	47.5893	Female	Living alone	Primary school	Heterosexual	256	3	no TB
2013	26.5489	Female	Married/living in relationship	College/university/polytechnic	Heterosexual	800	1	no TB
2013	32.9884	Female	Living alone	Primary school	Heterosexual	17	4	no TB
2013	37.4264	Female	Married/living in relationship	Primary school	Heterosexual	71	3	pulmonary
2013	38.2888	Male	Married/living in relationship	Primary school	Heterosexual	383	1	no TB
2013	27.9316	Female	Married/living in relationship	Primary school	Heterosexual	136	2	no TB
2013	26.4695	Female	Living alone	Primary school	Heterosexual	21	1	no TB
2013	41.8782	Female	Married/living in relationship	Primary school	Heterosexual	40	4	no TB
2013	29.1636	Female	Married/living in relationship	Secondary school	Heterosexual		2	no TB
2013	56.95	Male	Married/living in relationship	Secondary school	Heterosexual	257	3	no TB
2013	28.4244	Female	Living alone	None	Heterosexual	225	3	no TB
2013	24.1342	Female	Married/living in relationship	Primary school	Other/unknown	536	1	no TB
2013	37.566	Female	Married/living in relationship	Primary school	Heterosexual	129	3	no TB
2013	34.5407	Male	Living alone	Primary school	Other/unknown		2	no TB
2013	36.5229	Female	Living alone	Primary school	Heterosexual	188	1	no TB
2013	30.5353	Female	Married/living in relationship	Primary school	Heterosexual	501	1	no TB
2013	34.9925	Female	Married/living in relationship	Primary school	Heterosexual	24	1	no TB
2013	63.9316	Male	Married/living in relationship	Primary school	Other/unknown	737	1	no TB
2013	35.9918	Female	Married/living in relationship	Primary school	Heterosexual	506	1	no TB
2013	46.3463	Female	Married/living in relationship	Primary school	Heterosexual	122	4	no TB
2013	32.8433	Male	Married/living in relationship	None	Heterosexual		1	no TB
2013	40.104	Male	Living alone	Primary school	Heterosexual	239	3	no TB
2013	36.5421	Female	Married/living in relationship	Primary school	Heterosexual	10	3	no TB
2013	49.755	Male	Living alone	Primary school	Heterosexual	60	4	extrapulmonary
2013	59.4442	Male	Married/living in relationship	None	Heterosexual	1	2	no TB
2013	54.5791	Female	Living alone	Primary school				no TB
2013	25.0103	Female	Married/living in relationship	Primary school	Heterosexual		2	pulmonary
2013	40.0575	Female	Married/living in relationship	Primary school	Other/unknown	621	1	no TB
2013	45.5633	Male	Married/living in relationship	Primary school	Heterosexual		2	no TB
2013	30.7625	Female	Living alone	Primary school	Heterosexual		2	no TB
2013	45.6783	Male	Married/living in relationship	Primary school	Heterosexual		4	no TB
2013	52.4627	Male	Married/living in relationship	Primary school	Heterosexual	68	4	pulmonary
2013	20.8159	Female	Living alone	Secondary school	Heterosexual	275	1	no TB
2013	29.64	Female	Married/living in relationship	Primary school	Heterosexual	387	1	pulmonary
2013	41.473	Female	Living alone	Primary school				no TB
2013	38.2615	Female	Married/living in relationship	None	Heterosexual	177	3	no TB
2013	46.8966	Female	Living alone	Primary school	Heterosexual	60	2	pulmonary
2013	26.7296	Female	Living alone	Primary school	Heterosexual	452	1	no TB
2013	37.1006	Female	Married/living in relationship	Primary school	Other/unknown	148	2	no TB
2013	42.8638	Male	Living alone	Primary school	Heterosexual	31	3	no TB
2013	74.6365	Male	Living alone	Primary school	Heterosexual	60	3	no TB
2013	23.3949	Female	Married/living in relationship	Primary school	Heterosexual	261	3	extrapulmonary
2013	72.6407	Female	Living alone	None	Heterosexual		1	pulmonary
2013	35.425	Female	Married/living in relationship	Primary school	Other/unknown	394	2	no TB
2013	32.0821	Female	Living alone	Primary school				no TB
2013	53.0267	Female	Living alone	None		500		no TB
2013	43.1266	Female	Living alone	Primary school	Heterosexual		3	no TB
2013	51.0089	Male	Married/living in relationship	Primary school	Heterosexual		3	pulmonary
2013	35.2115	Male	Living alone	Primary school	Other/unknown	74	3	pulmonary
2013	21.1088	Female	Married/living in relationship	Secondary school	Heterosexual	494	1	no TB
2013	38.1656	Male	Married/living in relationship	Primary school	Heterosexual	148	3	pulmonary
2013	37.0322	Female	Living alone	Primary school	Heterosexual	146	1	no TB
2013	37.7303	Female	Married/living in relationship	Primary school	Heterosexual	45	2	no TB
2013	45.7358	Female	Married/living in relationship	Primary school	Heterosexual	270	3	no TB
2013	31.425	Male	Living alone	Primary school	Heterosexual	699	1	no TB
2013	47.3456	Female	Living alone	Secondary school	Heterosexual	380	3	no TB
2013	60.8925	Male	Married/living in relationship	Primary school	Heterosexual	87	4	no TB
2013	44.9281	Female	Living alone	Primary school	Heterosexual	310	2	no TB
2013	31.4689	Female	Living alone	None	Heterosexual	507	3	no TB
2013	36.0383	Female	Married/living in relationship	Primary school	Other/unknown	616	1	pulmonary
2013	37.0075	Female	Married/living in relationship	Primary school				no TB
2013	33.076	Male	Married/living in relationship	Primary school	Heterosexual		1	no TB
2013	46.7132	Male	Married/living in relationship	Primary school	Other/unknown	726	1	no TB
2013	43.4333	Female	Married/living in relationship	Primary school		489		no TB
2013	33.5825	Female	Married/living in relationship	Primary school	Other/unknown		1	no TB
2013	45.9932	Male	Married/living in relationship	Primary school	Heterosexual	144	1	no TB
2013	44.4079	Female	Married/living in relationship	Primary school	Heterosexual	69	4	no TB
2013	46.8145	Female	Married/living in relationship	None	Heterosexual		2	no TB
2013	56.6927	Female	Living alone	Primary school	Heterosexual		2	no TB
2013	41.9329	Male	Living alone	Primary school	Heterosexual	363	2	no TB
2013	18.4914	Female	Married/living in relationship	Primary school	Heterosexual	543	1	no TB
2013	42.3573	Male	Living alone	College/university/polytechnic	Heterosexual	77	1	no TB
2013	51.6167	Male	Married/living in relationship	Primary school	Heterosexual	249	1	no TB
2013	49.7194	Female	Married/living in relationship	Primary school	Heterosexual	7	4	no TB
2013	33.3114	Female	Married/living in relationship	Primary school	Heterosexual	36	4	no TB
2013	40.8378	Male	Married/living in relationship	Primary school	Heterosexual	144	2	no TB
2013	35.7591	Male	Married/living in relationship	Primary school	Heterosexual	1	4	no TB
2013	29.8042	Female	Living alone	Primary school	Heterosexual		1	no TB
2013	33.0431	Female	Living alone	Primary school	Heterosexual		1	no TB
2013	33.3908	Male	Married/living in relationship	Primary school	Heterosexual	93	4	extrapulmonary
2013	33.4511	Female	Living alone	Primary school	Heterosexual	49	1	no TB
2013	23.8467	Female	Living alone	Primary school	Heterosexual	377	1	no TB
2013	31.1923	Female	Married/living in relationship	Primary school	Heterosexual	183	1	no TB
2013	28.2765	Female	Married/living in relationship	Primary school	Heterosexual	901	3	no TB
2013	38.5763	Female	Married/living in relationship	Primary school	Heterosexual	266	1	no TB
2013	30.5243	Female	Living alone	Secondary school	Heterosexual		2	extrapulmonary
2013	35.7591	Female	Living alone	Primary school	Heterosexual	1047	1	no TB
2013	32.6872	Female	Living alone	Primary school		166	1	no TB
2013	29.0294	Female	Married/living in relationship	Primary school	Heterosexual		1	no TB
2013	50.0808	Female	Living alone	Primary school	Heterosexual	376	2	no TB
2013	38.9459	Male	Living alone	Primary school	Heterosexual		3	no TB
2013	24.1971	Male	Living alone	None	Heterosexual	179	1	no TB
2013	26.8884	Female	Married/living in relationship	Primary school	Heterosexual	497	1	no TB
2013	31.9562	Female	Married/living in relationship	Primary school	Heterosexual	184	1	no TB
2013	44.3696	Female	Living alone	Primary school	Heterosexual	274	4	no TB
2013	33.7906	Male	Married/living in relationship	Primary school			3	extrapulmonary
2013	30.3135	Female	Married/living in relationship	Primary school		343	3	no TB
2013	33.1526	Male	Living alone	Secondary school	Heterosexual	231	4	no TB
2013	38.0725	Male	Married/living in relationship	Primary school				no TB
2013	47.6961	Female	Married/living in relationship	Primary school				no TB
2013	23.9699	Female	Married/living in relationship	None	Heterosexual		2	no TB
2013	38.0315	Female	Living alone	Primary school	Heterosexual	373	1	no TB
2013	33.3717	Female	Married/living in relationship	Primary school	Heterosexual	443	1	dual
2013	35.2882	Male	Married/living in relationship	Primary school	Heterosexual	562	2	no TB
2013	33.3415	Female	Married/living in relationship	Primary school	Heterosexual	390	4	extrapulmonary
2013	35.4606	Female	Married/living in relationship	Primary school	Heterosexual		2	no TB
2013	28.5585	Female	Married/living in relationship	Primary school	Heterosexual		1	no TB
2013	53.3854	Male	Married/living in relationship	Primary school	Heterosexual	461	3	no TB
2013	30.4586	Female	Living alone	Primary school	Heterosexual	80	3	no TB
2013	29.9849	Female	Married/living in relationship	Primary school	Heterosexual	51	1	no TB
2013	32.1725	Female	Living alone	Primary school	Heterosexual		1	no TB
2013	29.7385	Female	Married/living in relationship	None	Other/unknown	139	1	no TB
2013	35.7016	Male	Living alone	Primary school	Other/unknown	545	3	pulmonary
2013	43.8823	Male	Married/living in relationship	Primary school		29	2	no TB
2013	37.8125	Male	Living alone	Primary school	Heterosexual		1	no TB
2013	31.0582	Female	Married/living in relationship	Primary school	Heterosexual	522	3	no TB
2013	61.2923	Male	Married/living in relationship	Primary school	Heterosexual	261	1	no TB
2013	20.0301	Female	Living alone	Secondary school	Heterosexual	142	4	no TB
2013	40.3176	Male	Living alone	College/university/polytechnic				pulmonary
2013	29.076	Female	Living alone	Primary school	Other/unknown	267	1	no TB
2013	37.7358	Female	Married/living in relationship	None	Heterosexual	217	1	no TB
2013	50.4476	Male	Married/living in relationship	Primary school	Heterosexual	809	1	no TB
2013	30.4476	Female	Married/living in relationship	Primary school	Heterosexual	18	3	no TB
2013	39.948	Female	Married/living in relationship	Primary school	Heterosexual	891	3	no TB
2013	42.9487	Male	Married/living in relationship	Primary school	Heterosexual	657	2	no TB
2013	45.1937	Male	Living alone	Primary school	Other/unknown	45	3	pulmonary
2013	46.3737	Male	Married/living in relationship	College/university/polytechnic	Heterosexual	229	3	extrapulmonary
2013	43.3265	Female	Married/living in relationship	None	Heterosexual	291	3	no TB
2013	36.794	Female	Married/living in relationship	Primary school		245		no TB
2013	38.9952	Male	Married/living in relationship	Primary school	Heterosexual	203	1	no TB
2013	48.4846	Male	Living alone	None	Heterosexual	47	3	pulmonary
2013	56.2847	Male	Married/living in relationship	Secondary school	Heterosexual	377	2	no TB
2013	31.6386	Female	Living alone	None				no TB
2013	33.7358	Female	Married/living in relationship	Primary school	Heterosexual	161	1	no TB
2013	18.3737	Female	Living alone	Primary school	Heterosexual	454	1	no TB
2013	25.2704	Female	Married/living in relationship	Primary school	Heterosexual	14	2	no TB
2013	32.6133	Female	Living alone	Primary school	Heterosexual		2	no TB
2013	41.1827	Female	Married/living in relationship	Primary school	Heterosexual	5	3	no TB
2013	47.2553	Male	Living alone	Primary school	Other/unknown	700	3	pulmonary
2013	51.0116	Female	Living alone	Primary school				no TB
2013	31.9069	Female	Married/living in relationship	Primary school	Heterosexual		2	no TB
2013	51.2225	Female	Living alone	Primary school	Heterosexual	216	3	pulmonary
2013	33.3525	Female	Married/living in relationship	Primary school				no TB
2013	39.8111	Female	Married/living in relationship	Primary school		324		no TB
2013	67.4825	Male	Married/living in relationship	Primary school	Heterosexual	30	1	no TB
2013	43.0856	Female	Living alone	Primary school	Heterosexual	685	3	no TB
2013	22.9541	Female	Married/living in relationship	Primary school	Heterosexual		1	no TB
2013	45.4319	Female	Married/living in relationship	Primary school	Heterosexual	131	3	no TB
2013	27.9644	Female	Married/living in relationship	Primary school				no TB
2013	37.4401	Male	Living alone	Primary school	Heterosexual	33	3	pulmonary
2013	29.4264	Female	Married/living in relationship	Primary school	Heterosexual	201	2	no TB
2013	57.0951	Female	Living alone	None	Heterosexual	268	2	no TB
2013	30.8309	Female	Married/living in relationship	Primary school	Heterosexual		3	no TB
2013	42.3764	Female	Married/living in relationship	None	Heterosexual		2	no TB
2013	59.8467	Male	Married/living in relationship	Primary school	Heterosexual		2	no TB
2013	20.8104	Male	Living alone	Primary school	Other/unknown	245	3	no TB
2013	51.7344	Female	Married/living in relationship	None	Heterosexual	950	1	no TB
2013	32.7995	Male	Living alone	Secondary school	Heterosexual	88	1	dual
2013	36.7365	Male	Married/living in relationship	Secondary school	Heterosexual	204	1	no TB
2013	50.4914	Female	Living alone	Primary school	Heterosexual	43	3	no TB
2013	51.4059	Male	Living alone	Primary school	Heterosexual	821	3	no TB
2013	29.0212	Female	Living alone	Primary school	Heterosexual	1331	3	pulmonary
2013	48.9993	Female	Married/living in relationship	None	Heterosexual	28	3	no TB
2013	36.6078	Female	Married/living in relationship	Primary school	Heterosexual	694	1	no TB
2013	30.653	Female	Living alone	Primary school	Heterosexual	382	3	pulmonary
2013	27.3539	Male	Married/living in relationship	Secondary school	Heterosexual		3	pulmonary
2013	36.835	Female	Married/living in relationship	Secondary school	Other/unknown	10	4	no TB
2013	40.6215	Male	Married/living in relationship	Primary school	Heterosexual	529	1	no TB
2013	41.8207	Male	Married/living in relationship	Primary school	Heterosexual	218	3	no TB
2013	48.5284	Female	Living alone	Primary school	Heterosexual	130	3	no TB
2013	29.3963	Female	Married/living in relationship	Primary school			1	pulmonary
2013	31.1294	Female	Living alone	Primary school	Heterosexual		1	no TB
2013	38.6365	Female	Living alone	Primary school		57		pulmonary
2013	26.2998	Female	Married/living in relationship	Primary school	Heterosexual		1	no TB
2013	49.629	Female	Living alone	None	Heterosexual		3	pulmonary
2013	53.3498	Female	Living alone	Primary school	Heterosexual	532	4	no TB
2013	38.1273	Female	Living alone	Primary school	Heterosexual	113	3	pulmonary
2013	24.8515	Female	Living alone	Primary school	Heterosexual		4	no TB
2013	38.2122	Female	Married/living in relationship	Primary school	Heterosexual	517	2	no TB
2013	28.8405	Female	Living alone	Primary school	Heterosexual	416	1	no TB
2013	39.165	Female	Married/living in relationship	Primary school	Heterosexual	541	1	no TB
2013	33.859	Female	Living alone	Primary school	Other/unknown		2	no TB
2013	35.1321	Male	Living alone	Primary school	Heterosexual	335	1	no TB
2013	40.1013	Female	Living alone	Primary school	Heterosexual	175	3	pulmonary
2013	30.9843	Female	Married/living in relationship	None	Heterosexual	746	2	no TB
2013	28.9336	Female	Married/living in relationship	Primary school			4	no TB
2013	34.245	Female	Married/living in relationship	Primary school		1198	1	no TB
2013	26.8583	Female	Married/living in relationship	Primary school	Heterosexual	520	1	no TB
2013	58.9432	Female	Married/living in relationship	Primary school	Other/unknown	712	2	no TB
2013	34.8391	Female	Married/living in relationship	Primary school	Heterosexual	270	1	no TB
2013	39.3265	Male	Married/living in relationship	Primary school	Heterosexual		2	no TB
2013	49.9028	Female	Living alone	College/university/polytechnic	Heterosexual	159	4	pulmonary
2013	24.0055	Female	Living alone	Primary school		54	1	no TB
2013	31.2745	Female	Married/living in relationship	Primary school	Other/unknown	124	3	no TB
2013	25.3744	Female	Married/living in relationship	Primary school		283	1	no TB
2013	38.82	Female	Living alone	Primary school				no TB
2013	44.6872	Male	Living alone	Primary school	Heterosexual		1	no TB
2013	30.1848	Female	Married/living in relationship	Primary school	Heterosexual	634	1	no TB
2013	36.0465	Female	Married/living in relationship	None	Heterosexual	309	1	no TB
2013	42.5599	Male	Married/living in relationship	Primary school	Heterosexual	112	2	no TB
2013	35.4689	Female	Living alone	Primary school	Heterosexual	436	2	no TB
2013	43.5838	Male	Married/living in relationship	Primary school	Heterosexual	201	1	pulmonary
2013	36.5092	Female	Married/living in relationship	None	Heterosexual	919	1	no TB
2013	52.5092	Female	Living alone	Primary school	Perinatal		1	extrapulmonary
2013	26.1958	Female	Living alone	Primary school	Heterosexual	275	1	no TB
2013	39.332	Female	Married/living in relationship	Primary school	Heterosexual	48	3	extrapulmonary
2013	23.6276	Female	Married/living in relationship	Primary school	Heterosexual	109	1	no TB
2013	43.6331	Female	Married/living in relationship	Primary school	Other/unknown	12	2	no TB
2013	30.0698	Female	Married/living in relationship	Primary school	Heterosexual		1	no TB
2013	54.9815	Male	Married/living in relationship	Secondary school	Other/unknown	561	3	no TB
2013	31.9398	Female	Living alone	Primary school	Heterosexual		1	no TB
2013	28.6242	Female	Living alone	Primary school	Heterosexual	50	3	no TB
2013	66.7597	Male	Married/living in relationship	Primary school	Heterosexual	223	3	no TB
2013	37.7687	Male	Living alone	Primary school	Other/unknown	483	3	pulmonary
2013	30.0589	Female	Married/living in relationship	Primary school	Heterosexual	209	1	no TB
2013	39.5784	Male	Living alone	Primary school	Heterosexual	73	4	pulmonary
2013	34.5845	Male	Living alone	Primary school	Heterosexual	55	3	pulmonary
2013	45.3854	Male	Living alone	Primary school	Heterosexual	296	2	no TB
2013	38.0862	Female	Married/living in relationship	Primary school	Heterosexual		1	no TB
2013	58.4805	Male	Married/living in relationship	Secondary school	Heterosexual	102	3	pulmonary
2013	43.4415	Male	Married/living in relationship	Primary school	Heterosexual	102	2	no TB
2013	37.306	Female	Living alone	Primary school	Heterosexual		4	no TB
2013	47.2909	Female	Married/living in relationship	Primary school	Heterosexual	332	3	no TB
2013	45.5797	Female	Living alone	Primary school	Heterosexual	293	2	no TB
2013	30.7433	Male	Living alone	Primary school	Heterosexual		2	no TB
2013	38.6475	Female	Living alone	Primary school	Heterosexual	132	2	no TB
2013	23.4552	Female	Living alone	College/university/polytechnic				pulmonary
2013	31.4661	Female	Married/living in relationship	Primary school	Heterosexual		1	no TB
2013	37.8015	Female	Married/living in relationship	Primary school	Heterosexual		4	no TB
2013	29.5031	Female	Married/living in relationship	Primary school	Heterosexual		3	no TB
2013	47.6934	Female	Married/living in relationship	Primary school	Other/unknown		3	dual
2013	29.755	Female	Married/living in relationship	Primary school	Heterosexual	311	3	no TB
2013	42.7351	Female	Living alone	Primary school	Heterosexual	254	3	pulmonary
2013	44.178	Male	Living alone	Primary school	Heterosexual	567	3	no TB
2013	29.7331	Male	Living alone	Primary school	Other/unknown		4	extrapulmonary
2013	30.6941	Male	Married/living in relationship	Primary school	Other/unknown	123	2	no TB
2013	43.0773	Female	Married/living in relationship	Primary school	Heterosexual	99	2	no TB
2013	31.2745	Female	Married/living in relationship	Primary school	Heterosexual	308	1	no TB
2013	45.796	Male	Married/living in relationship	Primary school	Heterosexual	265	3	pulmonary
2013	31.2745	Female	Living alone	Primary school	Heterosexual	61	1	no TB
2013	33.7577	Male	Living alone	None	Heterosexual	328	1	no TB
2013	50.2423	Female	Married/living in relationship	None	Heterosexual	638	1	no TB
2013	46.0698	Female	Married/living in relationship	Primary school				no TB
2013	30.5599	Female	Living alone	Primary school	Heterosexual		2	no TB
2013	56.2409	Male	Married/living in relationship	Primary school	Other/unknown	533	3	no TB
2013	41.2868	Female	Living alone	Primary school	Heterosexual	116	1	no TB
2013	57.9439	Female	Living alone	None		340		no TB
2013	36.5777	Female	Living alone	Primary school				no TB
2013	37.9932	Male	Married/living in relationship	Primary school	Other/unknown	496	3	no TB
2013	51.7563	Female	Living alone	Secondary school	Heterosexual	23	3	pulmonary
2013	31.091	Female	Living alone	Primary school	Heterosexual		1	no TB
2013	33.514	Female	Married/living in relationship	None	Heterosexual	100	2	no TB
2013	42.8118	Female	Living alone	Primary school	Heterosexual		1	no TB
2013	35.4415	Male	Married/living in relationship	Primary school	Heterosexual	591	1	no TB
2013	50.5845	Female	Living alone	None	Heterosexual	610	1	no TB
2013	39.321	Female	Married/living in relationship	None	Heterosexual		1	no TB
2013	26.2259	Female	Married/living in relationship	Primary school	Heterosexual	67	2	no TB
2013	37.3333	Female	Living alone	None	Heterosexual		3	no TB
2013	61.9247	Male	Living alone	Primary school	Heterosexual	104	3	no TB
2013	39.3155	Female	Living alone	Primary school	Other/unknown	9	3	extrapulmonary
2013	34.924	Female	Living alone	None	Heterosexual		2	no TB
2013	52.0904	Male	Married/living in relationship	Primary school	Heterosexual		4	no TB
2013	43.7536	Female	Living alone	Primary school	Heterosexual		3	no TB
2013	59.6769	Male	Living alone	None	Heterosexual	22	1	pulmonary
2013	46.8364	Male	Married/living in relationship	Primary school	Heterosexual		4	pulmonary
2013	40.46	Female	Living alone	Primary school	Heterosexual	265	1	no TB
2013	29.3142	Female	Married/living in relationship	Primary school	Heterosexual	348	1	no TB
2013	49.5934	Male	Married/living in relationship	Primary school	Heterosexual	289	3	no TB
2013	36.1561	Female	Married/living in relationship	Primary school	Heterosexual	117	1	no TB
2013	33.0322	Female	Living alone	Secondary school	Other/unknown	19	4	no TB
2013	34.6667	Male	Married/living in relationship	Primary school	Heterosexual		4	no TB
2013	38.9158	Female	Living alone	Primary school	Heterosexual	161	3	no TB
2013	42.0972	Male	Living alone	College/university/polytechnic	Heterosexual	11	2	no TB
2013	34.1547	Female	Married/living in relationship	Primary school	Heterosexual	15	4	no TB
2013	49.1526	Male	Married/living in relationship	Primary school	Heterosexual	81	2	no TB
2013	30.8939	Female	Living alone	None	Other/unknown	8	4	no TB
2013	23.5839	Female	Living alone	Primary school	Heterosexual		1	no TB
2013	56.961	Male	Living alone	Primary school		557		no TB
2013	45.1937	Female	Married/living in relationship	Primary school	Heterosexual		4	no TB
2013	34.0315	Female	Married/living in relationship	Primary school				no TB
2013	23.6003	Female	Living alone	None	Heterosexual		2	no TB
2013	64.4928	Male	Married/living in relationship	Primary school	Heterosexual	373	3	no TB
2013	38.8364	Male	Living alone	Primary school				no TB
2013	49.2923	Male	Married/living in relationship	Primary school	Heterosexual	2	4	no TB
2013	50.2368	Female	Living alone	None	Heterosexual		3	no TB
2013	46.2259	Female	Married/living in relationship	Secondary school	Heterosexual		4	no TB
2013	31.9425	Female	Living alone	Primary school	Heterosexual	159	1	no TB
2013	52.6763	Male	Married/living in relationship	Primary school		351		no TB
2013	46.3737	Male	Married/living in relationship	Primary school	Heterosexual		3	pulmonary
2013	27.6961	Female	Married/living in relationship	Primary school	Heterosexual	15	3	pulmonary
2013	45.3771	Male	Living alone	Primary school	Heterosexual	30	2	no TB
2013	42.2971	Female	Living alone	Primary school	Heterosexual	68	3	dual
2013	34.36	Female	Living alone	Primary school	Heterosexual	33	2	pulmonary
2013	35.8522	Female	Married/living in relationship	Primary school	Heterosexual	209	2	no TB
2013	45.8289	Female	Living alone	Primary school				no TB
2013	32.2519	Female	Married/living in relationship	College/university/polytechnic	Heterosexual	750	1	no TB
2013	52.731	Female	Living alone	Primary school	Heterosexual	150	1	pulmonary
2013	43.3593	Female	Living alone	Primary school	Heterosexual		1	no TB
2013	33.629	Female	Living alone	Primary school	Heterosexual	245	4	extrapulmonary
2013	49.7221	Female	Living alone	Primary school	Heterosexual	168	3	no TB
2013	25.4867	Female	Married/living in relationship	Primary school	Heterosexual		1	no TB
2013	32.7474	Male	Living alone	Primary school	Heterosexual	15	4	no TB
2013	27.8412	Female	Married/living in relationship	Primary school	Heterosexual	636	1	no TB
2013	24.4819	Female	Living alone	Primary school	Other/unknown		2	no TB
2013	31.2909	Female	Living alone	Primary school	Heterosexual	20	1	no TB
2013	41.5524	Female	Living alone	College/university/polytechnic			2	no TB
2013	31.258	Female	Married/living in relationship	Secondary school	Heterosexual	756	1	no TB
2013	30.7543	Female	Living alone	Primary school	Heterosexual	66	2	no TB
2013	42.5407	Female	Married/living in relationship	Primary school	Heterosexual	102	2	no TB
2013	62.6393	Female	Living alone	Primary school				no TB
2013	60.9829	Male	Married/living in relationship	Primary school	Other/unknown	339	2	no TB
2013	24.8706	Female	Living alone	Primary school	Heterosexual		4	no TB
2013	61.9247	Female	Living alone	Primary school	Heterosexual	468	2	no TB
2013	25.4401	Female	Married/living in relationship	Primary school	Heterosexual	15	2	no TB
2013	29.0103	Female	Married/living in relationship	Primary school	Heterosexual	46	1	no TB
2013	39.3511	Female	Living alone	Primary school	Heterosexual	582	1	no TB
2013	37.0787	Male	Married/living in relationship	Primary school				no TB
2013	57.295	Female	Married/living in relationship	Primary school	Heterosexual	782	3	no TB
2013	44.5777	Female	Living alone	Primary school	Heterosexual	589	3	no TB
2013	37.0404	Male	Married/living in relationship	Primary school	Heterosexual	179	3	extrapulmonary
2013	62.8528	Male	Married/living in relationship	Primary school				dual
2013	39.2909	Female	Married/living in relationship	Primary school	Heterosexual	340	1	pulmonary
2013	30.3628	Female	Married/living in relationship	Primary school			4	no TB
2013	48.5667	Female	Living alone	None	Heterosexual		1	no TB
2013	41.0459	Female	Married/living in relationship	Primary school	Other/unknown		1	no TB
2013	43.6112	Female	Married/living in relationship	Primary school	Heterosexual	232	2	no TB
2013	31.6276	Female	Living alone	Primary school	Heterosexual	169	1	no TB
2013	30.4695	Female	Married/living in relationship	Primary school	Heterosexual		2	no TB
2013	35.9726	Male	Married/living in relationship	Primary school	Heterosexual	365	1	pulmonary
2013	37.4976	Female	Living alone	Primary school	Heterosexual	394	2	no TB
2013	38.245	Male	Living alone	None	Heterosexual		2	pulmonary
2013	60.2437	Female	Married/living in relationship	College/university/polytechnic	Heterosexual	103	3	pulmonary
2013	45.8316	Male	Married/living in relationship	Primary school	Heterosexual	758	1	no TB
2013	36.6242	Female	Married/living in relationship	None	Heterosexual		3	no TB
2013	29.692	Female	Living alone	Secondary school	Heterosexual		2	no TB
2013	33.076	Female	Married/living in relationship	Primary school	Heterosexual	325	3	pulmonary
2013	21.6372	Female	Married/living in relationship	Primary school	Other/unknown	4	2	no TB
2013	31.7892	Male	Married/living in relationship	Secondary school	Heterosexual	66	4	pulmonary
2013	46.8337	Female	Married/living in relationship	Primary school	Heterosexual		3	no TB
2013	41.6646	Male	Living alone	Primary school	Homosexual	141	3	pulmonary
2013	25.9904	Female	Married/living in relationship	Secondary school	Heterosexual		1	no TB
2013	57.5551	Female	Living alone	Primary school	Heterosexual	719	2	pulmonary
2013	33.3361	Female	Living alone	Primary school	Heterosexual	2	3	extrapulmonary
2013	44.4052	Male	Living alone	Primary school	Heterosexual	396	3	pulmonary
2013	39.1759	Male	Married/living in relationship	Primary school	Other/unknown		1	no TB
2013	33.7823	Female	Married/living in relationship	Secondary school	Heterosexual	774	1	no TB
2013	50.538	Male	Married/living in relationship	Secondary school	Heterosexual	351	3	no TB
2013	47.8549	Female	Living alone	Primary school	Heterosexual	131	2	no TB
2013	43.6824	Female	Married/living in relationship	Primary school	Heterosexual		4	no TB
2013	28.4928	Female	Living alone	Primary school	Heterosexual		3	no TB
2013	40.5092	Female	Living alone	Primary school				no TB
2013	40.501	Female	Married/living in relationship	Primary school				no TB
2013	38.7242	Male	Married/living in relationship	None	Heterosexual	307	2	no TB
2013	34.8309	Female	Married/living in relationship	Primary school	Heterosexual		3	dual
2013	43.9617	Female	Living alone	Primary school	Heterosexual		3	no TB
2013	51.7591	Female	Married/living in relationship	Primary school	Heterosexual	736	1	no TB
2013	26.8173	Female	Married/living in relationship	Primary school	Heterosexual		1	no TB
2013	52.2026	Male	Married/living in relationship	College/university/polytechnic	Other/unknown		3	no TB
2013	55.5072	Female	Living alone	Primary school	Heterosexual	83	2	no TB
2013	35.9261	Female	Married/living in relationship	Primary school	Heterosexual	719	3	pulmonary
2013	45.1417	Female	Living alone	Primary school	Heterosexual	53	4	no TB
2013	52.501	Female	Living alone	Primary school	Heterosexual	176	3	no TB
2013	41.2977	Female	Living alone	Primary school	Heterosexual	83	4	no TB
2013	44.3942	Female	Living alone	Primary school		494		no TB
2013	32.9993	Female	Married/living in relationship	Primary school		484		no TB
2013	46.809	Female	Living alone	Primary school	Other/unknown	31	1	no TB
2013	56.9418	Female	Living alone	None			3	no TB
2013	38.3737	Female	Married/living in relationship	Primary school	Heterosexual	114	1	no TB
2013	30.5654	Female	Living alone	Primary school	Other/unknown	132	1	no TB
2013	48.2409	Female	Living alone	Primary school	Heterosexual	23	2	no TB
2013	43.4387	Female	Married/living in relationship	None		177		no TB
2013	31.2361	Male	Living alone	Primary school	Heterosexual	189	1	pulmonary
2013	20.9665	Female	Married/living in relationship	Secondary school	Heterosexual	415	1	no TB
2013	39.2033	Female	Married/living in relationship	Primary school	Heterosexual	162	1	dual
2013	21.5962	Female	Married/living in relationship	Primary school	Other/unknown		1	no TB
2013	63.3922	Male	Married/living in relationship	Primary school	Other/unknown	202	1	no TB
2013	45.9767	Male	Married/living in relationship	Primary school	Heterosexual	380	2	no TB
2013	46.2861	Male	Married/living in relationship	Primary school	Heterosexual	58	1	no TB
2013	24.9582	Female	Married/living in relationship	Primary school	Heterosexual	188	3	no TB
2013	44.3477	Female	Married/living in relationship	Primary school		30		pulmonary
2013	52.8542	Male	Living alone	Primary school				no TB
2013	40.8487	Female	Living alone	Primary school	Heterosexual	234	1	dual
2013	29.8535	Male	Living alone	Primary school	Heterosexual		3	pulmonary
2013	34.4148	Male	Married/living in relationship	Primary school	Other/unknown	12	3	no TB
2013	51.3019	Female	Living alone	Primary school	Heterosexual	160	3	pulmonary
2013	58.3299	Female	Living alone	None	Heterosexual	710	3	no TB
2013	36.501	Female	Living alone	Primary school	Heterosexual	196	2	no TB
2013	23.3648	Female	Married/living in relationship	Secondary school	Heterosexual	1168	2	no TB
2013	42.8063	Female	Married/living in relationship	Primary school	Heterosexual	949	1	no TB
2013	47.8741	Female	Married/living in relationship	Primary school	Heterosexual	820	1	no TB
2014	52	Female	Living alone	Primary school	Heterosexual		1	no TB
2014	43.9507	Female	Living alone	Primary school	Heterosexual	454	1	no TB
2014	45.5934	Male	Married/living in relationship	Primary school	Heterosexual	179	3	pulmonary
2014	29.1718	Female	Married/living in relationship	Primary school	Heterosexual	117	2	no TB
2014	43.4387	Female	Married/living in relationship	Primary school	Heterosexual	207	1	no TB
2014	47.7782	Male	Living alone	Primary school	Heterosexual	146	3	no TB
2014	48.0164	Male	Married/living in relationship	Primary school	Heterosexual	267	4	no TB
2014	56.9637	Female	Living alone	Primary school	Heterosexual		1	no TB
2014	55.3676	Female	Living alone	Primary school	Heterosexual		1	no TB
2014	28.6845	Female	Living alone	Primary school	Heterosexual		1	no TB
2014	41.3443	Female	Married/living in relationship	Primary school	Heterosexual		1	pulmonary
2014	35.4853	Female	Married/living in relationship	Primary school	Heterosexual	59	4	no TB
2014	39.269	Female	Living alone	Primary school	Other/unknown	303	1	no TB
2014	31.5565	Male	Married/living in relationship	Primary school	Heterosexual	330	1	no TB
2014	34.9377	Female	Married/living in relationship	Primary school	Other/unknown	179	2	no TB
2014	40.3258	Male	Married/living in relationship	Primary school	Heterosexual		3	pulmonary
2014	22.1027	Female	Married/living in relationship	Primary school	Heterosexual	391	1	no TB
2014	57.5551	Female	Living alone	Primary school	Heterosexual	9	3	pulmonary
2014	28.9884	Female	Married/living in relationship	Primary school	Heterosexual		1	no TB
2014	38.0014	Male	Married/living in relationship	Primary school	Heterosexual	55	2	pulmonary
2014	34.1109	Female	Married/living in relationship	Primary school	Other/unknown	20	4	no TB
2014	48.9802	Female	Living alone	Primary school	Heterosexual		3	no TB
2014	59.4196	Female	Living alone	None	Heterosexual	218	3	no TB
2014	55.8439	Male	Married/living in relationship	Primary school	Heterosexual		1	no TB
2014	43.4798	Male	Married/living in relationship	Primary school	Heterosexual	246	2	no TB
2014	39.8905	Male	Married/living in relationship	Primary school	Heterosexual	100	3	no TB
2014	36.7693	Female	Living alone	None	Heterosexual	712	1	no TB
2014	33.2101	Female	Married/living in relationship	None	Heterosexual	1	4	pulmonary
2014	44.2847	Female	Married/living in relationship	Primary school	Other/unknown	393	2	no TB
2014	22.6721	Female	Living alone	Primary school	Heterosexual	371	4	no TB
2014	52.95	Female	Married/living in relationship	Primary school	Heterosexual	222	2	dual
2014	55.0691	Female	Married/living in relationship	Primary school	Heterosexual	343	1	no TB
2014	43.2909	Female	Living alone	Primary school	Heterosexual	331	3	pulmonary
2014	41.5469	Female	Married/living in relationship	Primary school	Heterosexual	439	1	no TB
2014	38.9432	Female	Married/living in relationship	Secondary school	Heterosexual	104	4	pulmonary
2014	41.4511	Female	Married/living in relationship	Secondary school	Heterosexual	521	1	no TB
2014	27.2444	Female	Married/living in relationship	Primary school		709		no TB
2014	55.1513	Male	Living alone	Primary school	Heterosexual	257	1	no TB
2014	72.6543	Male	Married/living in relationship	Primary school	Heterosexual	366	3	dual
2014	37.9001	Male	Married/living in relationship	Primary school	Heterosexual	59	4	no TB
2014	33.2539	Female	Living alone	Primary school	Heterosexual	319	1	no TB
2014	41.8152	Male	Married/living in relationship	Primary school	Heterosexual	188	2	no TB
2014	24.1232	Female	Married/living in relationship	Primary school	Heterosexual	300	1	no TB
2014	53.3826	Female	Living alone	Primary school	Other/unknown		1	pulmonary
2014	52.9747	Female	Living alone	Primary school	Heterosexual	306	3	no TB
2014	37.692	Female	Living alone	Primary school	Heterosexual	338	3	dual
2014	48.1232	Male	Married/living in relationship	Primary school	Heterosexual	104	3	pulmonary
2014	33.9302	Male	Living alone	Primary school	Heterosexual	9	1	no TB
2014	34.9295	Male	Living alone	Primary school	Heterosexual		3	pulmonary
2014	45.9165	Male	Married/living in relationship	College/university/polytechnic	Heterosexual	99	3	pulmonary
2014	52.011	Female	Married/living in relationship	Primary school	Other/unknown	282	3	no TB
2014	35.269	Male	Married/living in relationship	Primary school	Heterosexual	1	3	pulmonary
2014	21.2676	Female	Married/living in relationship	Primary school	Heterosexual	1009	2	no TB
2014	37.974	Female	Living alone	Primary school	Heterosexual	123	1	no TB
2014	27.5181	Female	Married/living in relationship	Primary school	Heterosexual	16	4	no TB
2014	24.011	Female	Married/living in relationship	Primary school	Heterosexual	607	1	no TB
2014	34.3491	Female	Married/living in relationship	Primary school	Heterosexual	6	3	no TB
2014	37.1225	Male	Married/living in relationship	None	Other/unknown	480	1	no TB
2014	30.0945	Female	Married/living in relationship	None	Heterosexual	313	1	no TB
2014	57.2539	Female	Living alone	Primary school	Heterosexual	229	3	no TB
2014	25.8864	Male	Married/living in relationship	Primary school	Other/unknown		2	no TB
2014	40.616	Female	Married/living in relationship	Primary school	Heterosexual		1	no TB
2014	58.8173	Male	Married/living in relationship	Primary school	Heterosexual	108	3	no TB
2014	43.9042	Male	Married/living in relationship	Secondary school	Heterosexual		3	no TB
2014	37.462	Male	Married/living in relationship	None	Heterosexual	58	1	no TB
2014	21.7714	Female	Married/living in relationship	Primary school	Heterosexual	742	1	no TB
2014	47.3949	Female	Married/living in relationship	None	Heterosexual	380	1	no TB
2014	52.0082	Female	Married/living in relationship	Primary school	Heterosexual	764	1	no TB
2014	26.0287	Female	Married/living in relationship	Primary school	Heterosexual	418	1	no TB
2014	50.976	Male	Married/living in relationship	Primary school	Heterosexual	433	3	pulmonary
2014	44.0082	Female	Living alone	Primary school	Heterosexual		1	no TB
2014	28.0767	Female	Living alone	Primary school	Heterosexual	134	1	no TB
2014	35.8275	Male	Married/living in relationship	Primary school	Heterosexual	35	2	pulmonary
2014	29.3552	Male	Married/living in relationship	Primary school	Heterosexual	220	1	no TB
2014	37.347	Female	Living alone	None	Heterosexual	275	1	no TB
2014	33.9603	Female	Married/living in relationship	Primary school	Heterosexual	250	1	no TB
2014	35.2334	Female	Married/living in relationship	Primary school	Other/unknown	241	3	no TB
2014	36.7775	Male	Living alone	Primary school	Heterosexual	15	4	pulmonary
2014	31.154	Male	Married/living in relationship	Primary school	Heterosexual	402	1	no TB
2014	53.18	Female	Living alone	None	Other/unknown	377	1	no TB
2014	50.9815	Male	Married/living in relationship	Primary school	Heterosexual	1260	3	no TB
2014	31.9042	Female	Living alone	Primary school	Heterosexual	156	2	no TB
2014	40.9363	Female	Married/living in relationship	Primary school	Heterosexual		1	no TB
2014	34.2094	Female	Married/living in relationship	Primary school	Heterosexual	127	2	no TB
2014	34.0534	Female	Married/living in relationship	Primary school	Heterosexual	82	4	extrapulmonary
2014	43.9452	Female	Married/living in relationship	Primary school	Heterosexual	13	2	no TB
2014	33.7166	Female	Married/living in relationship	Primary school	Heterosexual	66	2	pulmonary
2014	24.0219	Female	Married/living in relationship	Primary school	Heterosexual	316	1	no TB
2014	34.0917	Female	Married/living in relationship	Primary school	Heterosexual	12	2	no TB
2014	45.3662	Female	Married/living in relationship	Primary school	Heterosexual		1	no TB
2014	31.7591	Female	Married/living in relationship	Primary school	Heterosexual	534	1	no TB
2014	42.768	Male	Married/living in relationship	Primary school	Heterosexual	246	3	dual
2014	43.3265	Female	Living alone	Primary school	Heterosexual	533	3	no TB
2014	33.4346	Female	Married/living in relationship	Primary school	Heterosexual	338	3	dual
2014	35.6194	Female	Living alone	Primary school		521		no TB
2014	28.2656	Female	Married/living in relationship	Primary school	Heterosexual	728	1	no TB
2014	32.4983	Female	Married/living in relationship	Primary school	Heterosexual	214	1	no TB
2014	38.3409	Female	Married/living in relationship	Primary school	Heterosexual		1	no TB
2014	30.2177	Female	Married/living in relationship	Primary school	Heterosexual		1	no TB
2014	39.5072	Female	Married/living in relationship	Primary school	Heterosexual	684	1	no TB
2014	42.1328	Male	Married/living in relationship	Primary school	Heterosexual	342	1	pulmonary
2014	38.9815	Female	Married/living in relationship	Primary school	Heterosexual		1	no TB
2014	28.0684	Female	Married/living in relationship	Secondary school	Other/unknown	481	1	no TB
2014	37.9411	Male	Married/living in relationship	Primary school	Heterosexual		3	pulmonary
2014	49.8508	Male	Married/living in relationship	Primary school	Other/unknown	1381	1	no TB
2014	24.8816	Female	Married/living in relationship	Primary school	Heterosexual	429	3	no TB
2014	62.0479	Male	Married/living in relationship	Secondary school	Heterosexual	105	3	no TB
2014	34.3491	Female	Married/living in relationship	None	Heterosexual	95	3	pulmonary
2014	45.7741	Female	Married/living in relationship	None	Heterosexual	307	1	no TB
2014	53.3881	Male	Married/living in relationship	Primary school				no TB
2014	41.681	Female	Married/living in relationship	Primary school		241		no TB
2014	50.3327	Female	Living alone	Primary school	Heterosexual	381	4	no TB
2014	63.7673	Male	Married/living in relationship	Primary school	Other/unknown		1	no TB
2014	34.2286	Female	Married/living in relationship	Primary school	Heterosexual	137	2	no TB
2014	48.5886	Female	Living alone	None	Heterosexual		1	no TB
2014	39.5044	Female	Living alone	Primary school	Heterosexual	195	3	no TB
2014	50.2533	Female	Living alone	None	Heterosexual	271	2	no TB
2014	24.3751	Female	Married/living in relationship	Primary school		361	1	no TB
2014	46.1985	Male	Married/living in relationship	Primary school	Heterosexual	947	2	no TB
2014	34.4066	Male	Married/living in relationship	Primary school	Heterosexual	620	3	no TB
2014	40.2929	Male	Married/living in relationship	None	Heterosexual	509	1	no TB
2014	33.2923	Female	Married/living in relationship	Primary school	Heterosexual	335	1	no TB
2014	36.7392	Male	Married/living in relationship	Primary school	Heterosexual	231	4	pulmonary
2014	47.6167	Female	Married/living in relationship	Primary school	Heterosexual	581	1	no TB
2014	31.9179	Female	Married/living in relationship	Primary school	Heterosexual	164	1	no TB
2014	40.8433	Female	Married/living in relationship	Primary school	Heterosexual	662	1	no TB
2014	52.6105	Male	Married/living in relationship	Primary school	Heterosexual	63	4	pulmonary
2014	42.2341	Female	Living alone	Primary school	Heterosexual		3	no TB
2014	56.6598	Female	Living alone	Primary school	Heterosexual	221	1	no TB
2014	56.0246	Female	Living alone	Primary school	Heterosexual	474	1	no TB
2014	52.9199	Female	Living alone	Primary school	Heterosexual		3	no TB
2014	36.5257	Female	Living alone	Primary school	Other/unknown	194	4	no TB
2014	43.1978	Male	Married/living in relationship	Primary school	Heterosexual	425	2	no TB
2014	38.1054	Male	Married/living in relationship	Primary school	Heterosexual		4	no TB
2014	41.0705	Female	Living alone	Primary school	Heterosexual	118	2	no TB
2014	25.1663	Female	Married/living in relationship	Primary school		454	1	no TB
2014	29.7714	Female	Married/living in relationship	Primary school	Heterosexual		2	no TB
2014	33.9877	Female	Living alone	Primary school	Heterosexual		3	pulmonary
2014	42.256	Male	Married/living in relationship	Primary school	Heterosexual	109	3	no TB
2014	37.002	Female	Living alone	Primary school	Other/unknown	215	2	no TB
2014	30.0342	Female	Married/living in relationship	Primary school	Heterosexual	51	1	no TB
2014	20.9938	Female	Married/living in relationship	Primary school	Heterosexual		1	no TB
2014	39.3922	Female	Married/living in relationship	Primary school	Heterosexual	496	4	no TB
2014	42.4011	Female	Married/living in relationship	Primary school	Heterosexual	1170	3	no TB
2014	38.36	Female	Married/living in relationship	Primary school	Heterosexual		2	pulmonary
2014	24.2683	Female	Living alone	Primary school	Heterosexual	359	1	no TB
2014	52.8706	Male	Married/living in relationship	Primary school	Heterosexual	190	3	dual
2014	40.4298	Female	Married/living in relationship	Primary school	Heterosexual	26	4	pulmonary
2014	37.0623	Male	Married/living in relationship	Primary school	Heterosexual	168	4	extrapulmonary
2014	34.924	Female	Living alone	Primary school	Heterosexual		3	dual
2014	41.8426	Female	Living alone	Primary school	Heterosexual	270	1	no TB
2014	57.796	Female	Living alone	None	Other/unknown	422	3	pulmonary
2014	52.0548	Female	Living alone	Primary school	Heterosexual	374	1	no TB
2014	48.6379	Female	Living alone	Primary school	Other/unknown		3	no TB
2014	44.3504	Female	Married/living in relationship	Primary school	Other/unknown	190	1	no TB
2014	45.6865	Female	Married/living in relationship	Primary school	Other/unknown	70	2	no TB
2014	45.306	Female	Living alone	Primary school	Heterosexual	124	3	no TB
2014	35.102	Female	Married/living in relationship	Primary school	Heterosexual	658	1	no TB
2014	55.6359	Male	Married/living in relationship	Primary school	Heterosexual	270	1	no TB
2014	55.6386	Male	Married/living in relationship	College/university/polytechnic	Heterosexual	239	1	no TB
2014	40.7146	Male	Married/living in relationship	Primary school	Heterosexual	2	2	no TB
2014	46.2751	Female	Living alone	Primary school	Other/unknown	437	4	no TB
2014	28.2738	Female	Married/living in relationship	Primary school				pulmonary
2014	72.6325	Female	Married/living in relationship	Primary school		415	3	no TB
2014	40.6434	Male	Married/living in relationship	Primary school	Heterosexual		4	no TB
2014	40.5476	Male	Married/living in relationship	Primary school	Heterosexual		3	no TB
2014	45.0185	Female	Married/living in relationship	Primary school	Heterosexual	815	2	pulmonary
2014	37.4949	Female	Married/living in relationship	Primary school	Heterosexual		3	no TB
2014	45.3717	Female	Living alone	Primary school	Heterosexual		1	no TB
2014	29.3032	Female	Married/living in relationship	Primary school	Heterosexual	51	1	no TB
2014	30.4695	Female	Married/living in relationship	Primary school	Heterosexual	117	3	no TB
2014	23.0226	Female	Married/living in relationship	Primary school	Heterosexual	599	1	no TB
2014	36.5585	Male	Living alone	Primary school	Heterosexual	366	1	pulmonary
2014	32.564	Female	Living alone	Primary school	Heterosexual	656	3	no TB
2014	44.3532	Female	Living alone	None	Heterosexual		2	no TB
2014	33.4593	Female	Married/living in relationship	None	Heterosexual	80	3	no TB
2014	38.2094	Male	Married/living in relationship	Primary school	Heterosexual	87	3	pulmonary
2014	51.4305	Male	Married/living in relationship	Primary school	Heterosexual	314	2	no TB
2014	40.3915	Female	Married/living in relationship	Primary school	Heterosexual	545	3	pulmonary
2014	36.0849	Female	Married/living in relationship	Primary school	Heterosexual		3	pulmonary
2014	25.1499	Female	Married/living in relationship	Secondary school	Heterosexual		1	no TB
2014	37.4237	Female	Living alone	Primary school	Heterosexual	13	3	no TB
2014	45.2485	Female	Living alone	Secondary school	Homosexual	437	1	no TB
2014	36.2683	Female	Married/living in relationship	Primary school	Heterosexual	515	3	no TB
2014	32.3285	Male	Married/living in relationship	Primary school	Heterosexual		1	no TB
2014	23.8658	Male	Married/living in relationship	Primary school	Heterosexual	99	4	extrapulmonary
2014	37.963	Female	Married/living in relationship	Primary school	Heterosexual	406	1	no TB
2014	41.3525	Female	Living alone	Primary school	Heterosexual		3	no TB
2014	18.1492	Female	Married/living in relationship	Primary school	Heterosexual	75	3	dual
2014	55.1184	Female	Living alone	Primary school	Heterosexual	852	1	no TB
2014	32.7529	Male	Living alone	None	Heterosexual	58	4	no TB
2014	44.3258	Female	Living alone	None	Heterosexual		3	pulmonary
2014	34.1766	Male	Living alone	Primary school	Heterosexual	483	1	pulmonary
2014	36.564	Male	Married/living in relationship	Primary school	Heterosexual	476	1	no TB
2014	41.9822	Female	Married/living in relationship	Primary school		240		no TB
2014	34.2313	Female	Married/living in relationship	Primary school	Heterosexual		1	no TB
2014	35.4689	Female	Living alone	Primary school	Heterosexual	20	4	no TB
2014	47.6742	Male	Married/living in relationship	Primary school	Heterosexual	571	4	pulmonary
2014	30.3819	Female	Living alone	Primary school	Heterosexual		4	no TB
2014	42.3874	Female	Married/living in relationship	Primary school	Heterosexual	367	3	no TB
2014	38.2806	Male	Married/living in relationship	Primary school	Other/unknown	33	3	pulmonary
2014	43.9808	Male	Married/living in relationship	Primary school	Heterosexual	66	3	pulmonary
2014	28.4709	Male	Married/living in relationship	Primary school	Heterosexual		4	no TB
2014	26.6913	Male	Married/living in relationship	Primary school	Heterosexual	450	1	no TB
2014	20.1232	Female	Living alone	Primary school	Heterosexual	52	2	pulmonary
2014	70.36	Female	Living alone	Primary school	Heterosexual		3	no TB
2014	38.8966	Female	Married/living in relationship	Primary school	Heterosexual	545	1	no TB
2014	23.8439	Female	Married/living in relationship	Primary school	Other/unknown		3	no TB
2014	28.4271	Female	Living alone	None	Heterosexual	22	3	no TB
2014	57.5469	Female	Married/living in relationship	Primary school	Heterosexual	146	3	extrapulmonary
2014	36.2108	Female	Living alone	Primary school	Heterosexual	214	1	no TB
2014	31.7728	Female	Married/living in relationship	Primary school	Heterosexual		3	no TB
2014	36.783	Male	Married/living in relationship	Primary school	Heterosexual	180	3	no TB
2014	33.0924	Male	Married/living in relationship	Primary school	Heterosexual	1	3	pulmonary
2014	53.2129	Female	Living alone	Primary school			4	pulmonary
2014	50.3463	Female	Married/living in relationship	Primary school	Heterosexual	241	3	pulmonary
2014	18.1355	Female	Married/living in relationship	Primary school	Heterosexual		1	no TB
2014	63.8905	Female	Married/living in relationship	Primary school	Other/unknown	340	1	no TB
2014	36.7775	Female	Married/living in relationship	Primary school	Heterosexual	436	3	pulmonary
2014	38.0424	Male	Married/living in relationship	Primary school	Heterosexual	161	4	dual
2014	43.4086	Male	Living alone	Primary school	Other/unknown	132	2	no TB
2014	42.5051	Male	Living alone	Primary school	Heterosexual	59	4	extrapulmonary
2014	37.4702	Female	Married/living in relationship	None	Heterosexual	288	1	no TB
2014	30.0534	Male	Married/living in relationship	Primary school	Heterosexual	10	3	pulmonary
2014	42.9897	Female	Living alone	Primary school	Heterosexual	622	1	pulmonary
2014	39.2197	Male	Living alone	Primary school	Heterosexual	371	2	pulmonary
2014	27.9617	Female	Married/living in relationship	None	Heterosexual	409	2	no TB
2014	32.4216	Female	Married/living in relationship	Primary school	Heterosexual	430	1	no TB
2014	39.5948	Female	Married/living in relationship	Primary school	Heterosexual	344	3	no TB
2014	33.0431	Female	Married/living in relationship	Primary school	Heterosexual		1	no TB
2014	46.1273	Female	Married/living in relationship	Primary school	Heterosexual	392	3	no TB
2014	40.2464	Female	Living alone	Primary school	Heterosexual	95	4	no TB
2014	42.2861	Female	Married/living in relationship	Primary school	Heterosexual	458	1	pulmonary
2014	34.3956	Female	Married/living in relationship	Primary school	Heterosexual	533	1	no TB
2014	42.2533	Female	Living alone	Primary school	Heterosexual	116	4	no TB
2014	32.2026	Female	Living alone	Primary school	Heterosexual	9	1	dual
2014	28.1369	Female	Married/living in relationship	Primary school	Heterosexual	343	1	no TB
2014	43.5236	Male	Married/living in relationship	Primary school	Heterosexual	209	4	no TB
2014	32.9802	Female	Married/living in relationship	Primary school	Heterosexual	131	4	no TB
2014	36.7228	Male	Married/living in relationship	Primary school	Heterosexual	2	4	no TB
2014	46.36	Male	Married/living in relationship	Primary school	Heterosexual	48	3	no TB
2014	62.6968	Female	Living alone	None	Heterosexual		4	no TB
2014	43.5729	Male	Living alone	Primary school	Heterosexual		1	no TB
2014	50.3901	Male	Married/living in relationship	None	Heterosexual	184	2	no TB
2014	32.063	Female	Married/living in relationship	Primary school	Heterosexual	30	4	no TB
2014	53.8535	Male	Married/living in relationship	Primary school	Heterosexual		3	pulmonary
2014	45.128	Female	Living alone	Primary school	Heterosexual	23	1	no TB
2014	34.0151	Female	Married/living in relationship	Primary school	Heterosexual	624	1	no TB
2014	37.8015	Male	Married/living in relationship	Primary school	Heterosexual	934	1	no TB
2014	33.6345	Female	Living alone	Primary school	Heterosexual	70	1	pulmonary
2014	33.7769	Female	Living alone	Primary school	Heterosexual	84	3	no TB
2014	37.013	Female	Living alone	Primary school	Heterosexual	77	4	pulmonary
2014	44.2546	Male	Married/living in relationship	Primary school	Heterosexual	102	1	no TB
2014	25.191	Female	Married/living in relationship	Primary school	Heterosexual	223	2	no TB
2014	37.7331	Female	Married/living in relationship	Primary school	Heterosexual	598	1	no TB
2014	46.3436	Male	Married/living in relationship	Primary school	Other/unknown	506	3	no TB
2014	29.9466	Female	Married/living in relationship	Primary school	Heterosexual	479	2	no TB
2014	42.527	Female	Married/living in relationship	Primary school	Heterosexual	343	1	no TB
2014	39.2361	Female	Married/living in relationship	Primary school	Heterosexual	109	1	no TB
2014	24.1369	Male	Married/living in relationship	Primary school	Heterosexual	18	4	no TB
2014	19.332	Female	Married/living in relationship	Primary school	Heterosexual	168	1	no TB
2014	32.3395	Female	Living alone	Primary school	Heterosexual	50	3	pulmonary
2014	29.7057	Female	Married/living in relationship	Primary school	Heterosexual		1	no TB
2014	28.6927	Male	Married/living in relationship	Secondary school	Heterosexual	21	3	pulmonary
2014	44.1205	Female	Married/living in relationship	Primary school	Heterosexual	314	3	pulmonary
2014	38.9678	Male	Married/living in relationship	Primary school	Heterosexual		3	no TB
2014	55.1923	Male	Married/living in relationship	Primary school	Heterosexual	120	3	no TB
2014	44.2683	Female	Married/living in relationship	Primary school	Heterosexual	205	3	pulmonary
2014	44.3313	Female	Married/living in relationship	Primary school	Heterosexual		1	no TB
2014	58.5626	Male	Living alone	Primary school	Heterosexual	10	3	no TB
2014	48.6708	Male	Married/living in relationship	Primary school	Heterosexual	432	1	no TB
2014	60.334	Female	Married/living in relationship	Primary school	Heterosexual		4	no TB
2014	24.1916	Female	Married/living in relationship	Primary school	Heterosexual	418	1	no TB
2014	36.4928	Female	Married/living in relationship	Primary school	Heterosexual	403	3	extrapulmonary
2014	42.705	Male	Married/living in relationship	Primary school	Heterosexual		3	dual
2014	31.373	Female	Married/living in relationship	Primary school	Heterosexual		1	extrapulmonary
2014	56.3094	Female	Living alone	Primary school	Heterosexual		1	no TB
2014	52.0137	Male	Married/living in relationship	Primary school	Heterosexual	82	2	no TB
2014	41.6126	Female	Living alone	Primary school	Heterosexual	273	2	no TB
2014	39.8604	Female	Married/living in relationship	Primary school	Heterosexual		3	pulmonary
2014	50.6968	Female	Living alone	Primary school	Heterosexual	234	1	pulmonary
2014	35.9316	Female	Living alone	Primary school	Other/unknown	226	3	no TB
2014	42.9186	Male	Living alone	Primary school	Heterosexual	294	3	pulmonary
2014	53.8179	Male	Married/living in relationship	Primary school	Other/unknown	30	3	pulmonary
2014	47.0226	Male	Married/living in relationship	Primary school	Heterosexual	5	4	pulmonary
2014	30.4148	Female	Married/living in relationship	Primary school	Heterosexual	339	4	no TB
2014	35.1841	Male	Married/living in relationship	Primary school	Heterosexual	253	1	no TB
2014	37.4894	Male	Married/living in relationship	Primary school	Heterosexual	200	1	no TB
2014	41.3224	Male	Married/living in relationship	Primary school	Other/unknown	64	3	pulmonary
2014	38.3217	Female	Living alone	Primary school	Heterosexual	318	4	no TB
2014	21.1882	Female	Married/living in relationship	Secondary school	Heterosexual	110	1	no TB
2014	34.7023	Male	Living alone	Primary school	Heterosexual	58	4	pulmonary
2014	36.4736	Female	Married/living in relationship	Primary school	Heterosexual	146	3	no TB
2014	49.6975	Male	Married/living in relationship	Primary school		392		no TB
2014	42.0835	Female	Living alone	Primary school	Heterosexual	289	2	no TB
2014	45.5715	Female	Living alone	Primary school	Heterosexual	368	2	no TB
2014	27.7098	Female	Married/living in relationship	Primary school	Heterosexual	216	2	no TB
2014	41.1034	Male	Living alone	Primary school	Heterosexual	142	1	no TB
2014	30.861	Female	Living alone	Primary school	Heterosexual	156	3	pulmonary
2014	33.5469	Male	Living alone	Primary school	Heterosexual	38	1	no TB
2014	50.2724	Male	Married/living in relationship	Primary school	Heterosexual	55	4	no TB
2014	50.3436	Male	Living alone	Primary school	Heterosexual	228	3	no TB
2014	49.8918	Female	Married/living in relationship	Primary school	Heterosexual	214	1	no TB
2014	40.1917	Female	Married/living in relationship	Primary school		534		no TB
2014	25.5743	Female	Married/living in relationship	Primary school	Heterosexual		2	no TB
2014	41.9302	Female	Living alone	Primary school	Heterosexual		1	no TB
2014	33.4456	Male	Married/living in relationship	Primary school	Other/unknown	2	1	no TB
2014	19.6879	Female	Living alone	Primary school	Heterosexual	495	1	no TB
2014	30.7707	Male	Married/living in relationship	Primary school	Heterosexual	62	2	no TB
2014	24.5284	Female	Married/living in relationship	Primary school	Heterosexual	42	4	pulmonary
2014	27.7947	Female	Married/living in relationship	Primary school	Heterosexual	23	1	no TB
2014	36.8131	Female	Married/living in relationship	Primary school	Heterosexual		1	no TB
2014	38.423	Female	Living alone	Primary school	Heterosexual	426	2	no TB
2014	28.1752	Female	Married/living in relationship	None	Heterosexual	11	3	pulmonary
2014	35.5921	Female	Married/living in relationship	None	Heterosexual	370	4	extrapulmonary
2014	37.1718	Female	Living alone	Primary school	Heterosexual	308	3	no TB
2014	29.1033	Female	Married/living in relationship	Primary school	Heterosexual	670	1	no TB
2014	39.1759	Female	Living alone	Primary school	Heterosexual	216	1	pulmonary
2014	34.8556	Male	Married/living in relationship	Primary school	Heterosexual	67	3	pulmonary
2014	31.0856	Female	Living alone	Primary school	Other/unknown	2427	2	extrapulmonary
2014	36.8131	Female	Living alone	Primary school	Heterosexual	41	4	no TB
2014	30.1547	Male	Married/living in relationship	Primary school	Heterosexual		4	no TB
2014	47.447	Male	Married/living in relationship	Secondary school	Heterosexual	274	3	no TB
2014	21.2841	Female	Married/living in relationship	Primary school	Heterosexual		4	no TB
2014	36.7639	Male	Living alone	Secondary school	Heterosexual		4	no TB
2014	43.0198	Female	Living alone	Primary school	Heterosexual	86	1	no TB
2014	59.9754	Female	Married/living in relationship	Primary school	Heterosexual	232	3	no TB
2014	30.8884	Male	Living alone	Primary school	Other/unknown	966	3	no TB
2014	33.9521	Female	Living alone	Primary school	Heterosexual		1	no TB
2014	38.3874	Male	Married/living in relationship	Primary school	Heterosexual	207	2	no TB
2014	65.6181	Male	Living alone	Primary school	Heterosexual	534	1	pulmonary
2014	22.9295	Female	Married/living in relationship	Primary school	Heterosexual	66	1	no TB
2014	60.8871	Female	Living alone	None	Heterosexual		4	no TB
2014	34.6886	Female	Living alone	Primary school	Heterosexual	518	4	no TB
2014	52.7118	Male	Married/living in relationship	None	Heterosexual		1	no TB
2014	31.2964	Female	Living alone	Primary school	Heterosexual		1	no TB
2014	36.8268	Male	Married/living in relationship	Primary school	Other/unknown	148	1	no TB
2014	42.4257	Female	Living alone	Primary school	Heterosexual	259	3	pulmonary
2014	35.0062	Female	Married/living in relationship	Primary school	Heterosexual	340	3	no TB
2014	44.7365	Female	Married/living in relationship	Primary school	Heterosexual	62	1	no TB
2014	47.2005	Female	Married/living in relationship	None	Heterosexual	422	1	no TB
2014	55.1567	Female	Living alone	Primary school	Heterosexual	145	2	no TB
2014	42.1766	Female	Married/living in relationship	Primary school	Heterosexual	144	2	pulmonary
2014	31.5756	Male	Married/living in relationship	Primary school	Heterosexual	229	4	no TB
2014	19.6824	Female	Married/living in relationship	Primary school	Heterosexual	713	1	no TB
2014	19.9343	Female	Living alone	Primary school	Heterosexual	130	1	no TB
2014	39.655	Female	Married/living in relationship	Primary school		373		extrapulmonary
2014	37.4894	Female	Living alone	Primary school	Heterosexual	509	2	pulmonary
2014	67.0253	Male	Married/living in relationship	Primary school	Other/unknown	429	3	no TB
2014	27.2909	Female	Living alone	Primary school	Heterosexual	1240	1	no TB
2014	40.6516	Male	Married/living in relationship	Secondary school	Heterosexual	822	3	no TB
2014	56.0301	Male	Married/living in relationship	Primary school	Heterosexual	97	1	no TB
2014	22.4312	Male	Married/living in relationship	Secondary school	Heterosexual		4	dual
2014	28.4244	Female	Married/living in relationship	Primary school	Heterosexual	320	1	no TB
2014	43.8795	Female	Married/living in relationship	Primary school	Heterosexual		1	no TB
2014	24.6626	Female	Married/living in relationship	Primary school	Heterosexual	702	1	no TB
2014	33.0568	Female	Living alone	Primary school	Heterosexual	17	4	pulmonary
2014	40.5969	Female	Married/living in relationship	Primary school	Heterosexual	213	1	no TB
2014	55.4223	Male	Married/living in relationship	None	Heterosexual	87	3	pulmonary
2014	45.232	Female	Married/living in relationship	Primary school	Heterosexual	113	2	no TB
2014	50.3655	Male	Married/living in relationship	Primary school	Heterosexual		3	no TB
2014	33.7221	Female	Married/living in relationship	Primary school	Heterosexual	291	3	pulmonary
2014	36.783	Female	Married/living in relationship	Secondary school	Heterosexual		4	no TB
2014	64.8296	Male	Married/living in relationship	Primary school	Heterosexual	333	4	dual
2014	35.9261	Female	Married/living in relationship	Primary school	Heterosexual	124	4	no TB
2014	67.1431	Male	Married/living in relationship	Primary school	Other/unknown	333	3	no TB
2014	18.8145	Female	Married/living in relationship	Primary school	Other/unknown	489	1	no TB
2014	35.0089	Male	Married/living in relationship	Primary school	Heterosexual	425	3	no TB
2014	63.7536	Male	Living alone	Primary school	Heterosexual	181	1	no TB
2014	41.566	Female	Living alone	Primary school	Heterosexual	312	1	no TB
2014	67.5181	Female	Living alone	Primary school	Heterosexual	865	1	no TB
2014	67.7372	Male	Married/living in relationship	Primary school	Other/unknown	746	3	no TB
2014	55.321	Female	Married/living in relationship	Primary school	Heterosexual	782	1	no TB
2014	43.1184	Female	Living alone	Primary school	Heterosexual	147	3	pulmonary
2014	54.9514	Female	Living alone	Primary school	Other/unknown	353	1	no TB
2014	57.2841	Female	Married/living in relationship	Primary school	Other/unknown	757	1	no TB
2014	33.4702	Female	Married/living in relationship	Primary school	Heterosexual		3	no TB
2014	48.0575	Female	Married/living in relationship	Primary school	Heterosexual	148	4	dual
2014	32.5147	Female	Living alone	Primary school	Heterosexual	56	3	no TB
2014	38.5955	Female	Living alone	Primary school	Other/unknown	288	2	no TB
2014	41.7632	Female	Married/living in relationship	Primary school	Heterosexual	354	1	no TB
2014	34.089	Male	Married/living in relationship	None	Heterosexual		1	pulmonary
2014	34.3847	Female	Married/living in relationship	None	Heterosexual	386	2	no TB
2014	26.4476	Female	Living alone	Primary school	Heterosexual	226	3	no TB
2014	37.5825	Male	Married/living in relationship	Primary school	Heterosexual	386	1	no TB
2014	42.2533	Female	Married/living in relationship	Primary school	Other/unknown	218	1	no TB
2014	39.2662	Female	Living alone	Primary school	Heterosexual		1	pulmonary
2014	45.1992	Male	Living alone	Primary school	Heterosexual	74	4	no TB
2014	20.8515	Male	Living alone	Secondary school	Other/unknown	738	1	no TB
2014	43.666	Female	Married/living in relationship	None	Heterosexual	146	1	no TB
2014	37.1307	Female	Married/living in relationship	None	Heterosexual	834	2	no TB
2014	53.0596	Male	Married/living in relationship	Primary school	Heterosexual	97	4	dual
2014	33.7303	Male	Married/living in relationship	Primary school		25		no TB
2014	32.334	Female	Living alone	College/university/polytechnic	Heterosexual	176	2	no TB
2014	38.2368	Female	Married/living in relationship	Primary school	Heterosexual	147	1	pulmonary
2014	38.7734	Female	Married/living in relationship	Primary school	Heterosexual	1223	2	no TB
2014	52.9802	Male	Living alone	Primary school		159	2	no TB
2014	30.4695	Male	Married/living in relationship	None	Heterosexual	27	4	pulmonary
2014	46.1985	Female	Living alone	Primary school	Homosexual	450	1	no TB
2014	41.4155	Male	Married/living in relationship	Primary school	Other/unknown	66	3	pulmonary
2014	38.2669	Female	Married/living in relationship	Primary school	Other/unknown	276	4	no TB
2014	26.3491	Female	Married/living in relationship	Primary school	Heterosexual	172	4	pulmonary
2014	43.425	Female	Married/living in relationship	Primary school	Heterosexual	137	4	no TB
2014	23.1485	Male	Living alone	Secondary school			3	no TB
2014	36.1506	Female	Living alone	Primary school	Heterosexual		4	pulmonary
2014	30.5599	Female	Married/living in relationship	Primary school	Other/unknown	660	1	no TB
2014	63.9206	Male	Married/living in relationship	Primary school	Heterosexual	167	2	no TB
2014	41.6454	Female	Living alone	Primary school	Heterosexual	137	1	no TB
2014	29.4292	Male	Married/living in relationship	Primary school	Heterosexual	236	3	extrapulmonary
2014	45.9986	Female	Married/living in relationship	Primary school	Heterosexual	91	2	no TB
2014	39.4853	Female	Married/living in relationship	Primary school	Heterosexual	227	3	no TB
2014	36.8049	Female	Married/living in relationship	Primary school	Heterosexual		1	pulmonary
2014	31.2334	Female	Married/living in relationship	Primary school	Heterosexual	860	1	no TB
2014	38.0205	Female	Living alone	Primary school	Heterosexual	52	4	extrapulmonary
2014	43.447	Male	Married/living in relationship	Primary school	Heterosexual	70	2	no TB
2014	44.0548	Female	Married/living in relationship	Primary school	Heterosexual	393	3	no TB
2014	57.9247	Female	Married/living in relationship	Primary school	Heterosexual	254	1	no TB
2014	24.2546	Female	Living alone	Primary school	Heterosexual	60	3	pulmonary
2014	34.6448	Female	Married/living in relationship	Primary school	Heterosexual	523	2	no TB
2014	26.2067	Female	Married/living in relationship	Primary school	Heterosexual	518	1	no TB
2014	44.3833	Female	Living alone	Primary school				no TB
2014	33.5715	Female	Married/living in relationship	Primary school	Heterosexual	1203	3	no TB
2014	33.8097	Female	Married/living in relationship	Primary school	Heterosexual	589	3	no TB
2014	35.3812	Female	Living alone	Primary school	Heterosexual	314	1	no TB
2014	18.4723	Female	Living alone	Secondary school	Perinatal	628	1	no TB
2014	35.9808	Female	Living alone	Primary school	Heterosexual	44	3	no TB
2014	26.5599	Female	Living alone	None	Heterosexual	280	3	pulmonary
2014	50.1711	Male	Living alone	Primary school	Other/unknown		3	no TB
2014	48.178	Female	Married/living in relationship	Primary school	Other/unknown	718	3	no TB
2014	36.6763	Male	Married/living in relationship	Primary school	Heterosexual	762	1	no TB
2014	34.7242	Male	Married/living in relationship	Primary school		348		no TB
2014	36.5065	Female	Married/living in relationship	Primary school	Heterosexual	38	2	no TB
2014	31.1732	Female	Married/living in relationship	Primary school	Heterosexual	145	4	no TB
2014	33.911	Male	Living alone	Primary school	Heterosexual	393	2	no TB
2014	34.2669	Female	Married/living in relationship	Primary school	Heterosexual	43	4	no TB
2014	38.3984	Female	Living alone	Primary school	Heterosexual	329	2	no TB
2014	23.4908	Female	Married/living in relationship	Primary school	Other/unknown	337	3	no TB
2014	64.2656	Female	Living alone	None	Other/unknown	202	3	no TB
2014	35.5209	Female	Married/living in relationship	Primary school	Heterosexual		1	no TB
2014	47.4689	Male	Living alone	Primary school	Heterosexual	8	1	pulmonary
2014	41.4675	Male	Married/living in relationship	Primary school	Heterosexual	1	3	no TB
2014	18.2286	Female	Married/living in relationship	Secondary school	Heterosexual	481	1	no TB
2014	30.5873	Female	Living alone	Primary school	Heterosexual	12	4	no TB
2014	40.4791	Female	Married/living in relationship	Primary school	Heterosexual	190	2	no TB
2014	34.1383	Female	Living alone	Primary school	Heterosexual	490	1	no TB
2014	48.1999	Male	Married/living in relationship	Primary school	Heterosexual	469	3	pulmonary
2014	49.0513	Female	Married/living in relationship	Primary school	Heterosexual	226	1	no TB
2014	23.0116	Female	Married/living in relationship	Primary school	Heterosexual		1	no TB
2014	54.434	Female	Living alone	Secondary school	Heterosexual	396	1	no TB
2014	41.2293	Male	Married/living in relationship	Primary school	Other/unknown		3	no TB
2014	21.7331	Male	Living alone	Primary school	Heterosexual	592	2	no TB
2014	41.1143	Male	Married/living in relationship	Primary school	Heterosexual	243	1	no TB
2014	25.7769	Male	Married/living in relationship	Primary school	Heterosexual	559	1	no TB
2014	40.5257	Female	Living alone	Primary school	Heterosexual	590	1	no TB
2014	43.5784	Female	Married/living in relationship	Primary school	Heterosexual	373	1	no TB
2014	52.3915	Female	Living alone	None		469		no TB
2014	26.4175	Female	Married/living in relationship	Primary school	Heterosexual	133	1	no TB
2014	23.102	Female	Married/living in relationship	Primary school	Heterosexual	519	1	no TB
2014	31.1896	Female	Married/living in relationship	Primary school	Heterosexual	720	4	extrapulmonary
2014	45.0979	Female	Married/living in relationship	Primary school	Heterosexual	99	3	pulmonary
2014	30.5791	Female	Married/living in relationship	Primary school	Heterosexual	812	1	no TB
2014	45.5743	Male	Married/living in relationship	Primary school	Heterosexual	6	2	no TB
2014	27.6085	Male	Married/living in relationship	Primary school			1	no TB
2014	65.2676	Female	Living alone	None	Other/unknown	162	1	no TB
2014	65.0842	Female	Living alone	Primary school			3	no TB
2014	27.3621	Female	Living alone	Primary school	Heterosexual	59	4	no TB
2014	23.1458	Female	Married/living in relationship	Primary school	Heterosexual	1033	1	no TB
2014	64.2683	Female	Married/living in relationship	Primary school	Other/unknown		3	pulmonary
2014	60.345	Female	Living alone	Primary school	Other/unknown		3	pulmonary
2014	52.9637	Female	Married/living in relationship	Primary school	Heterosexual		1	no TB
2014	28.3915	Female	Married/living in relationship	Primary school	Heterosexual	539	2	no TB
2014	34.1136	Female	Married/living in relationship	Primary school	Heterosexual	373	1	no TB
2014	44.6023	Female	Married/living in relationship	Primary school	Heterosexual		1	no TB
2014	32.9144	Male	Living alone	None		388		no TB
2014	50.757	Female	Married/living in relationship	Primary school	Heterosexual		1	no TB
2014	41.2403	Male	Married/living in relationship	Primary school		42		no TB
2014	35.8166	Female	Married/living in relationship	Primary school		5	4	no TB
2014	35.5483	Female	Married/living in relationship	Secondary school	Heterosexual	626	1	no TB
2014	28.3587	Female	Married/living in relationship	Primary school	Heterosexual	480	1	no TB
2014	38.9678	Female	Living alone	Primary school	Heterosexual	162	2	no TB
2014	32.4052	Male	Living alone	Primary school	Heterosexual	4	3	no TB
2014	36.0301	Female	Living alone	Primary school	Heterosexual	199	1	no TB
2014	29.9138	Female	Living alone	Primary school		10	4	no TB
2014	34.924	Female	Married/living in relationship	Primary school	Heterosexual		1	no TB
2014	60.9637	Female	Married/living in relationship	Primary school	Heterosexual	73	3	pulmonary
2014	19.1075	Female	Married/living in relationship	Primary school	Heterosexual	463	1	no TB
2014	42.3381	Female	Married/living in relationship	Primary school	Other/unknown		2	no TB
2014	40.1807	Male	Married/living in relationship	Primary school	Heterosexual		3	no TB
2014	55.9781	Female	Married/living in relationship	None	Heterosexual	708	2	no TB
2014	39.0883	Male	Married/living in relationship	Primary school	Heterosexual	32	3	pulmonary
2014	47.5565	Female	Married/living in relationship	Primary school	Heterosexual	225	1	no TB
2014	56.4244	Male	Married/living in relationship	Primary school	Heterosexual	113	3	pulmonary
2014	33.87	Female	Married/living in relationship	Primary school	Other/unknown	302	1	no TB
2014	34.7132	Female	Living alone	Primary school	Heterosexual	442	3	pulmonary
2014	32.0657	Female	Married/living in relationship	Primary school	Other/unknown	142	2	no TB
2014	30.6283	Female	Married/living in relationship	Secondary school	Heterosexual	147	1	no TB
2014	39.1376	Male	Married/living in relationship	Primary school		391	3	no TB
2014	37.2512	Female	Living alone	Primary school	Heterosexual	84	3	no TB
2014	28.7036	Female	Married/living in relationship	Primary school	Heterosexual	715	2	no TB
2014	35.091	Female	Living alone	Primary school	Heterosexual	63	3	pulmonary
2014	33.1581	Female	Married/living in relationship	Primary school	Heterosexual	323	1	no TB
2014	26.6749	Female	Living alone	Primary school	Heterosexual	723	1	no TB
2014	27.4825	Male	Married/living in relationship	Primary school	Heterosexual	866	1	no TB
2014	45.8426	Male	Living alone	Primary school	Heterosexual		1	no TB
2014	40.5914	Female	Living alone	Secondary school	Heterosexual	728	1	no TB
2014	36.219	Male	Married/living in relationship	Primary school	Heterosexual	2	3	no TB
2014	34.8693	Female	Married/living in relationship	Primary school	Heterosexual	180	1	no TB
2014	40.2574	Female	Married/living in relationship	Primary school	Heterosexual	231	2	no TB
2014	42.0917	Female	Married/living in relationship	Primary school	Other/unknown	487	4	no TB
2014	25.4401	Female	Living alone	Primary school	Heterosexual		3	pulmonary
2014	37.4593	Female	Living alone	Primary school	Heterosexual	11	4	no TB
2014	34.2286	Male	Married/living in relationship	Primary school	Heterosexual	191	3	no TB
2014	37.4428	Male	Married/living in relationship	Primary school	Heterosexual	673	1	no TB
2014	50.5161	Male	Married/living in relationship	Primary school	Heterosexual	140	3	no TB
2014	46.1958	Male	Married/living in relationship	Primary school	Heterosexual	14	3	no TB
2014	45.18	Male	Married/living in relationship	Secondary school	Heterosexual	164	4	dual
2014	45.9603	Female	Married/living in relationship	Primary school	Heterosexual	348	1	no TB
2014	31.9644	Male	Married/living in relationship	Primary school	Heterosexual		3	pulmonary
2014	50.6886	Female	Living alone	None	Heterosexual	25	3	pulmonary
2014	19.3155	Female	Living alone	Primary school	Heterosexual	1040	1	no TB
2014	28.9829	Female	Living alone	Primary school	Heterosexual	542	1	no TB
2014	46.1711	Female	Married/living in relationship	Primary school	Other/unknown	142	1	no TB
2014	58.8282	Female	Living alone	Primary school	Heterosexual	775	1	no TB
2014	20.9528	Female	Married/living in relationship	Primary school	Heterosexual	1421	1	no TB
2014	34.5298	Male	Married/living in relationship	Primary school	Heterosexual	323	1	no TB
2014	33.8727	Female	Married/living in relationship	Primary school	Heterosexual	740	1	no TB
2014	33.8891	Female	Married/living in relationship	Primary school	Other/unknown	214	1	no TB
2014	32.501	Female	Married/living in relationship	Primary school	Heterosexual	342	1	no TB
2014	38.1574	Female	Living alone	Primary school	Heterosexual	81	4	extrapulmonary
2014	39.7372	Male	Living alone	Primary school	Heterosexual	251	1	no TB
2014	35.0965	Female	Married/living in relationship	Primary school	Heterosexual	8	4	no TB
2014	38.4668	Female	Married/living in relationship	Primary school	Heterosexual	181	3	pulmonary
2014	30.2943	Female	Married/living in relationship	Primary school	Other/unknown	395	1	no TB
2014	32.4572	Male	Living alone	Primary school	Heterosexual	140	1	no TB
2014	32.835	Female	Married/living in relationship	Primary school	Other/unknown	158	3	pulmonary
2014	28.9884	Female	Married/living in relationship	Primary school	Heterosexual		4	no TB
2014	32.846	Male	Married/living in relationship	Primary school	Heterosexual		3	pulmonary
2014	55.8357	Male	Married/living in relationship	Primary school	Other/unknown		1	no TB
2014	21.0596	Female	Married/living in relationship	Primary school	Other/unknown	998	1	no TB
2014	30.3628	Male	Living alone	None	Heterosexual	116	3	pulmonary
2014	39.8275	Male	Married/living in relationship	Primary school	Heterosexual	804	1	no TB
2014	30.2834	Female	Married/living in relationship	Primary school	Heterosexual		1	no TB
2014	50.9596	Male	Married/living in relationship	Primary school	Heterosexual	7	4	pulmonary
2014	41.8344	Female	Living alone	Primary school	Heterosexual	130	1	pulmonary
2014	70.8118	Male	Married/living in relationship	Primary school	Heterosexual	83	1	no TB
2014	25.7522	Female	Married/living in relationship	Secondary school	Heterosexual		2	no TB
2014	35.9452	Male	Married/living in relationship	Primary school	Heterosexual	424	3	no TB
2014	26.7762	Male	Married/living in relationship	Primary school	Heterosexual		1	no TB
2014	34.6557	Male	Living alone	None	Heterosexual	137	3	extrapulmonary
2014	37.9055	Male	Married/living in relationship	Primary school	Heterosexual	711	1	no TB
2014	39.9316	Male	Married/living in relationship	Primary school	Other/unknown	81	1	no TB
2014	42.423	Male	Living alone	Primary school	Heterosexual	62	3	no TB
2014	35.0992	Female	Married/living in relationship	Primary school	Heterosexual	279	4	no TB
2014	29.3662	Male	Living alone	Primary school	Heterosexual	22	4	pulmonary
2014	34.3409	Male	Living alone	Primary school	Heterosexual		3	no TB
2014	24.4764	Female	Married/living in relationship	Primary school	Heterosexual	401	1	no TB
2014	46.486	Male	Married/living in relationship	Primary school	Heterosexual	610	1	no TB
2014	29.128	Male	Married/living in relationship	Primary school	Other/unknown		3	no TB
2014	55.9836	Female	Married/living in relationship	Primary school	Heterosexual		2	no TB
2014	44.5969	Female	Married/living in relationship	Primary school	Heterosexual		3	no TB
2014	34.7023	Female	Married/living in relationship	Primary school	Heterosexual	456	2	no TB
2014	51.8138	Male	Married/living in relationship	Primary school	Heterosexual	308	3	pulmonary
2014	43.7372	Female	Married/living in relationship	Primary school	Heterosexual	278	1	no TB
2014	28.8816	Female	Married/living in relationship	Primary school	Heterosexual	22	4	pulmonary
2014	20.1889	Female	Married/living in relationship	Primary school	Other/unknown	470	1	no TB
2014	33.8563	Female	Married/living in relationship	Primary school	Heterosexual	987	2	no TB
2014	48.8159	Male	Living alone	Primary school	Heterosexual	206	3	no TB
2014	43.0253	Male	Living alone	Primary school	Heterosexual	421	3	no TB
2014	50.1985	Female	Living alone	Primary school	Heterosexual	177	2	pulmonary
2014	26.4038	Male	Living alone	Primary school	Heterosexual		1	no TB
2014	33.6263	Female	Living alone	Primary school	Heterosexual	381	1	no TB
2014	35.0965	Male	Living alone	Primary school	Heterosexual	700	2	no TB
2014	40.7693	Male	Married/living in relationship	Primary school	Heterosexual	568	3	pulmonary
2014	32.0164	Male	Married/living in relationship	Primary school	Heterosexual	107	1	no TB
2014	37.9932	Male	Married/living in relationship	Primary school	Heterosexual	378	3	no TB
2014	29.5305	Female	Married/living in relationship	Primary school	Heterosexual		2	no TB
2014	37.9247	Female	Married/living in relationship	Primary school	Heterosexual	752	1	no TB
2014	60.8871	Male	Married/living in relationship	Primary school	Heterosexual		3	no TB
2014	29.3251	Male	Married/living in relationship	Primary school	Heterosexual		1	no TB
2014	33.6126	Female	Living alone	Primary school	Heterosexual	197	2	no TB
2014	42.3299	Female	Living alone	Primary school	Heterosexual	216	1	no TB
2014	46.3463	Male	Living alone	Primary school	Heterosexual		3	pulmonary
2014	55.3484	Male	Living alone	Primary school	Heterosexual		3	no TB
2014	34.2533	Female	Married/living in relationship	Primary school	Heterosexual	44	4	no TB
2014	20.9473	Female	Living alone	Secondary school	Heterosexual	154	1	no TB
2014	32.2519	Male	Married/living in relationship	Primary school	Other/unknown	31	3	no TB
2014	58.2779	Female	Married/living in relationship	Primary school	Heterosexual	173	4	no TB
2014	32.8487	Female	Living alone	Primary school	Heterosexual	186	1	no TB
2014	52.0958	Female	Married/living in relationship	Primary school	Heterosexual	167	1	no TB
2014	28.9199	Female	Married/living in relationship	None		456		no TB
2014	50.2286	Female	Married/living in relationship	Primary school	Heterosexual	613	1	no TB
2014	60.1533	Male	Married/living in relationship	Primary school		958		no TB
2014	42.8118	Male	Living alone	Primary school	Heterosexual		1	no TB
2014	31.0281	Female	Living alone	Primary school	Heterosexual	88	1	no TB
2014	28.794	Female	Married/living in relationship	Primary school	Heterosexual	456	2	no TB
2014	34.0205	Male	Married/living in relationship	Primary school	Heterosexual	196	3	pulmonary
2014	53.9247	Male	Living alone	Primary school	Heterosexual	438	1	no TB
2014	24.6023	Female	Married/living in relationship	Primary school	Heterosexual	910	3	no TB
2014	34.3518	Female	Married/living in relationship	Primary school	Heterosexual	324	2	no TB
2014	26.037	Female	Married/living in relationship	Primary school	Heterosexual	389	1	no TB
2014	37.4784	Male	Married/living in relationship	Primary school	Heterosexual	43	3	no TB
2014	35.3183	Female	Married/living in relationship	Primary school	Heterosexual	304	1	no TB
2014	41.0924	Female	Living alone	Primary school				no TB
2014	39.5975	Male	Married/living in relationship	Primary school	Heterosexual		4	no TB
2014	55.9042	Male	Married/living in relationship	Primary school	Heterosexual		3	pulmonary
2014	34.7707	Female	Married/living in relationship	Primary school	Heterosexual		2	no TB
2014	36.6626	Female	Married/living in relationship	Primary school	Heterosexual	313	2	no TB
2014	59.1212	Female	Married/living in relationship	Primary school		62		no TB
2014	32.4079	Female	Living alone	Primary school	Heterosexual	7	3	no TB
2014	32.2464	Male	Living alone	Primary school	Other/unknown	553	2	pulmonary
2014	40.4572	Male	Living alone	Primary school	Heterosexual	249	1	no TB
2014	49.7139	Female	Married/living in relationship	Primary school	Heterosexual	193	2	pulmonary
2014	29.7057	Female	Married/living in relationship	Secondary school	Heterosexual	406	1	no TB
2014	36.0301	Female	Married/living in relationship	Primary school	Heterosexual	174	1	no TB
2014	38.2478	Female	Married/living in relationship	Primary school	Heterosexual	151	1	pulmonary
2014	66.3053	Female	Living alone	Primary school	Heterosexual	112	3	pulmonary
2014	25.9767	Female	Married/living in relationship	Primary school	Heterosexual	375	1	no TB
2014	54.308	Male	Married/living in relationship	Primary school	Heterosexual	52	4	no TB
2014	38.0068	Female	Married/living in relationship	Primary school	Heterosexual	459	2	extrapulmonary
2014	32.0493	Female	Married/living in relationship	Primary school	Heterosexual	881	4	no TB
2014	19.4086	Female	Living alone	Secondary school	Other/unknown		2	no TB
2015	40.5886	Female	Married/living in relationship	Primary school	Heterosexual	499	1	no TB
2015	38.3764	Female	Living alone	None	Heterosexual		4	pulmonary
2015	40.1013	Male	Married/living in relationship	Secondary school	Heterosexual	89	4	dual
2015	26.7817	Male	Living alone	Primary school	Heterosexual	64	3	pulmonary
2015	39.4141	Female	Living alone	Primary school	Other/unknown	225	3	no TB
2015	29.4374	Female	Married/living in relationship	Primary school	Other/unknown	49	3	pulmonary
2015	25.1855	Female	Married/living in relationship	None	Heterosexual	178	1	no TB
2015	27.6194	Male	Married/living in relationship	None	Heterosexual	546	4	no TB
2015	28.7639	Female	Married/living in relationship	Primary school	Heterosexual	39	1	pulmonary
2015	39.8275	Female	Married/living in relationship	Secondary school	Heterosexual	339	1	no TB
2015	38.59	Female	Married/living in relationship	Primary school	Homosexual	938	1	no TB
2015	24.0931	Female	Married/living in relationship	Primary school	Heterosexual	560	1	no TB
2015	33.5168	Male	Married/living in relationship	Primary school	Heterosexual	17	4	dual
2015	51.0554	Female	Married/living in relationship	Primary school	Heterosexual	380	1	no TB
2015	42.3682	Female	Living alone	Primary school	Heterosexual	188	1	no TB
2015	49.2758	Female	Married/living in relationship	Primary school	Heterosexual	783	1	no TB
2015	48.9829	Female	Married/living in relationship	Primary school	Heterosexual	32	3	no TB
2015	18.5161	Male	Living alone	Secondary school	Heterosexual	105	2	pulmonary
2015	23.8412	Female	Living alone	Secondary school	Heterosexual	855	1	no TB
2015	39.0335	Female	Married/living in relationship	Primary school	Heterosexual		4	no TB
2015	33.117	Female	Married/living in relationship	Primary school	Heterosexual	119	1	no TB
2015	19.3785	Female	Married/living in relationship	Primary school	Heterosexual	741	1	no TB
2015	20.5968	Male	Married/living in relationship	Primary school	Homosexual	433	3	no TB
2015	44.7392	Male	Living alone	Primary school	Heterosexual	364	4	pulmonary
2015	60.1725	Male	Married/living in relationship	Primary school	Heterosexual	257	3	no TB
2015	25.9055	Female	Married/living in relationship	None	Heterosexual	9	4	pulmonary
2015	20.7639	Male	Living alone	Primary school	Heterosexual	128	3	pulmonary
2015	60.6489	Male	Living alone	Primary school	Heterosexual	233	2	no TB
2015	47.1047	Female	Married/living in relationship	Primary school	Heterosexual	79	2	no TB
2015	35.2635	Female	Living alone	Primary school	Heterosexual	293	3	pulmonary
2015	52.7064	Male	Married/living in relationship	Primary school	Heterosexual	243	2	no TB
2015	31.0062	Male	Married/living in relationship	None	Heterosexual	197	1	no TB
2015	28.8049	Female	Living alone	Primary school	Heterosexual	152	1	no TB
2015	35.2471	Female	Living alone	Primary school	Heterosexual	109	1	no TB
2015	60.2492	Female	Living alone	Primary school	Heterosexual	250	3	no TB
2015	40.0055	Female	Living alone	Primary school		89		no TB
2015	37.5058	Female	Living alone	Primary school	Heterosexual	354	1	no TB
2015	40.0137	Male	Married/living in relationship	Primary school	Heterosexual	614	3	pulmonary
2015	27.0034	Male	Married/living in relationship	Primary school	Heterosexual	350	1	no TB
2015	39.1321	Female	Married/living in relationship	Primary school	Other/unknown	114	3	pulmonary
2015	46.1711	Female	Living alone	Primary school	Heterosexual	307	3	no TB
2015	24.2026	Female	Living alone	Secondary school	Heterosexual	618	1	no TB
2015	20.5503	Male	Married/living in relationship	Primary school	Heterosexual	1049	1	no TB
2015	55.4661	Female	Living alone	Primary school				no TB
2015	40.0246	Male	Married/living in relationship	Primary school	Other/unknown	335	3	pulmonary
2015	39.6249	Male	Married/living in relationship	Primary school	Heterosexual	736	4	no TB
2015	39.7837	Male	Married/living in relationship	Primary school	Heterosexual	238	1	no TB
2015	69.3279	Male	Married/living in relationship	Primary school	Heterosexual	390	4	no TB
2015	25.9521	Female	Married/living in relationship	Primary school		1182		no TB
2015	27.9589	Male	Married/living in relationship	Primary school	Heterosexual	61	4	no TB
2015	34.5188	Male	Married/living in relationship	Primary school	Heterosexual	262	3	pulmonary
2015	41.3169	Female	Living alone	Primary school	Heterosexual	249	2	no TB
2015	50.3217	Male	Married/living in relationship	Primary school	Heterosexual	94	3	pulmonary
2015	31.2936	Female	Living alone	Primary school	Heterosexual	180	1	no TB
2015	29.1855	Female	Married/living in relationship	Primary school	Heterosexual	213	3	no TB
2015	34.5325	Female	Married/living in relationship	None	Heterosexual	234	3	no TB
2015	53.347	Male	Married/living in relationship	Primary school	Heterosexual	119	3	no TB
2015	39.2717	Female	Living alone	Primary school	Other/unknown	413	1	no TB
2015	36.0986	Female	Married/living in relationship	Primary school	Heterosexual	87	1	no TB
2015	44.6078	Female	Married/living in relationship	Primary school		355	4	no TB
2015	29.2868	Female	Married/living in relationship	Primary school	Heterosexual	85	1	extrapulmonary
2015	45.0322	Male	Living alone	Primary school	Heterosexual	60	4	dual
2015	31.4086	Female	Married/living in relationship	Primary school		541		no TB
2015	45.243	Male	Married/living in relationship	None	Heterosexual	634	3	pulmonary
2015	40.9227	Female	Married/living in relationship	Primary school	Heterosexual	153	1	no TB
2015	32.1177	Female	Married/living in relationship	Primary school	Heterosexual	1076	1	no TB
2015	36.9528	Male	Married/living in relationship	Primary school	Heterosexual	98	3	no TB
2015	40.1917	Male	Living alone	Primary school				no TB
2015	39.1157	Female	Married/living in relationship	Primary school	Heterosexual	71	3	no TB
2015	38.7433	Female	Living alone	Primary school	Heterosexual	718	1	no TB
2015	40.5832	Male	Married/living in relationship	Primary school	Heterosexual	866	1	no TB
2015	46.0808	Female	Living alone	Primary school	Heterosexual		2	no TB
2015	47.0335	Female	Living alone	Primary school	Heterosexual	354	3	no TB
2015	46.3956	Male	Living alone	Primary school	Heterosexual	34	3	pulmonary
2015	33.1554	Female	Married/living in relationship	Primary school		261		no TB
2015	65.0349	Male	Married/living in relationship	Secondary school	Heterosexual	294	1	no TB
2015	53.1088	Male	Married/living in relationship	Primary school	Heterosexual	107	3	no TB
2015	50.3573	Female	Living alone	Primary school	Heterosexual	274	3	no TB
2015	53.8207	Male	Living alone	Primary school	Other/unknown	322	3	pulmonary
2015	45.796	Male	Married/living in relationship	College/university/polytechnic	Heterosexual	60	4	dual
2015	31.9589	Female	Married/living in relationship	Primary school	Heterosexual	333	1	extrapulmonary
2015	37.7604	Male	Living alone	Secondary school	Heterosexual	112	4	dual
2015	43.3758	Female	Living alone	Primary school	Heterosexual	158	1	no TB
2015	47.1759	Male	Married/living in relationship	Primary school		255		no TB
2015	28.2601	Male	Married/living in relationship	Primary school	Heterosexual	429	1	no TB
2015	26.8008	Female	Living alone	Primary school	Other/unknown	672	3	no TB
2015	38.2259	Female	Living alone	Primary school	Heterosexual	132	2	no TB
2015	39.7618	Male	Living alone	Primary school	Heterosexual	288	3	no TB
2015	76.1342	Female	Living alone	None	Heterosexual		4	no TB
2015	37.8152	Male	Married/living in relationship	Primary school	Heterosexual	14	2	no TB
2015	69.5633	Male	Married/living in relationship	Primary school	Heterosexual	74	4	pulmonary
2015	27.5264	Female	Married/living in relationship	Primary school	Heterosexual	446	1	no TB
2015	35.8494	Female	Living alone	Primary school	Other/unknown	405	1	no TB
2015	38.9733	Female	Living alone	Primary school	Heterosexual	42	2	no TB
2015	37.347	Male	Married/living in relationship	Primary school	Heterosexual	347	1	no TB
2015	26.6639	Female	Married/living in relationship	Primary school	Heterosexual	1138	2	no TB
2015	33.9822	Female	Living alone	None	Heterosexual	35	3	no TB
2015	34.2259	Male	Living alone	Primary school	Heterosexual	221	3	pulmonary
2015	35.4387	Male	Living alone	Primary school	Heterosexual	5	2	extrapulmonary
2015	33.7823	Female	Married/living in relationship	Primary school	Heterosexual	640	2	no TB
2015	62.2505	Male	Living alone	Primary school	Heterosexual	119	1	no TB
2015	33.7988	Male	Married/living in relationship	Primary school	Heterosexual	218	1	no TB
2015	26.6311	Female	Married/living in relationship	Primary school	Heterosexual	425	3	no TB
2015	32.6571	Female	Married/living in relationship	Primary school	Other/unknown	164	3	no TB
2015	39.7536	Female	Married/living in relationship	None	Heterosexual	25	3	pulmonary
2015	22.7105	Female	Married/living in relationship	Primary school	Heterosexual	207	1	no TB
2015	36.2081	Female	Living alone	Primary school	Heterosexual	426	1	no TB
2015	51.8193	Male	Married/living in relationship	Primary school	Heterosexual	316	3	no TB
2015	35.5236	Male	Married/living in relationship	Primary school	Heterosexual	349	2	pulmonary
2015	30.809	Female	Married/living in relationship	Primary school	Heterosexual	114	2	no TB
2015	32.1342	Female	Married/living in relationship	None	Heterosexual	560	2	no TB
2015	30.2888	Female	Living alone	Primary school	Heterosexual	9	4	pulmonary
2015	29.3881	Female	Married/living in relationship	Primary school	Heterosexual	74	3	pulmonary
2015	44.898	Male	Married/living in relationship	Primary school	Heterosexual	78	4	no TB
2015	42.7406	Male	Living alone	None	Heterosexual	52	3	no TB
2015	49.7823	Male	Married/living in relationship	Primary school	Heterosexual	107	3	no TB
2015	28.8542	Female	Married/living in relationship	Primary school	Heterosexual	189	2	no TB
2015	42.5243	Female	Living alone	Primary school	Heterosexual		4	no TB
2015	30.4203	Female	Married/living in relationship	Primary school	Heterosexual	910	1	no TB
2015	49.8535	Female	Married/living in relationship	Primary school	Heterosexual	421	1	no TB
2015	27.0335	Male	Married/living in relationship	Primary school	Heterosexual	245	3	pulmonary
2015	54.7652	Male	Married/living in relationship	Primary school	Heterosexual	107	1	no TB
2015	23.8905	Male	Married/living in relationship	Secondary school	Heterosexual	394	2	no TB
2015	47.2854	Female	Married/living in relationship	Primary school	Heterosexual		3	pulmonary
2015	24.679	Female	Married/living in relationship	Primary school	Heterosexual	840	1	no TB
2015	43.5181	Male	Living alone	Primary school	Heterosexual	385	4	pulmonary
2015	34.5435	Male	Married/living in relationship	Primary school	Heterosexual	705	1	no TB
2015	29.4839	Female	Married/living in relationship	Primary school	Heterosexual	87	1	no TB
2015	46.0698	Female	Living alone	None	Heterosexual	138	3	no TB
2015	35.9836	Female	Married/living in relationship	Primary school	Heterosexual	393	3	no TB
2015	58.9569	Female	Living alone	Primary school	Heterosexual	406	3	no TB
2015	37.7687	Female	Living alone	Primary school	Heterosexual	673	3	no TB
2015	43.7071	Female	Living alone	Primary school	Heterosexual	99	3	dual
2015	40.0575	Female	Married/living in relationship	Primary school	Heterosexual	605	1	no TB
2015	49.4045	Male	Married/living in relationship	Primary school	Heterosexual	27	3	no TB
2015	50.1164	Female	Living alone	Primary school	Heterosexual	50	3	no TB
2015	39.4031	Female	Married/living in relationship	Primary school	Heterosexual	274	3	no TB
2015	34.8583	Female	Living alone	None	Heterosexual		4	no TB
2015	34.5599	Female	Married/living in relationship	Primary school	Heterosexual	211	3	pulmonary
2015	51.6742	Male	Married/living in relationship	Primary school	Other/unknown	496	1	no TB
2015	54.82	Male	Married/living in relationship	Primary school	Heterosexual	23	4	pulmonary
2015	43.9261	Male	Married/living in relationship	Primary school	Heterosexual	372	2	no TB
2015	39.1513	Female	Living alone	Primary school	Heterosexual	23	3	pulmonary
2015	50.5982	Female	Living alone	Primary school	Heterosexual	47	1	dual
2015	24.9391	Female	Married/living in relationship	Primary school	Heterosexual	388	2	no TB
2015	45.5633	Male	Married/living in relationship	Primary school	Heterosexual	267	3	no TB
2015	35.3566	Male	Married/living in relationship	Primary school	Heterosexual	234	1	no TB
2015	48.9582	Female	Married/living in relationship	Primary school	Heterosexual	117	3	no TB
2015	35.8029	Female	Living alone	Primary school	Heterosexual	239	3	pulmonary
2015	54.8063	Male	Married/living in relationship	Primary school	Heterosexual	10	3	no TB
2015	38.527	Male	Married/living in relationship	Primary school	Heterosexual	296	1	no TB
2015	45.5688	Male	Married/living in relationship	Primary school	Heterosexual	24	3	no TB
2015	34.8693	Male	Married/living in relationship	None	Heterosexual	282	2	no TB
2015	43.5647	Male	Married/living in relationship	Primary school	Heterosexual	458	3	no TB
2015	42.7597	Female	Living alone	Primary school	Heterosexual	228	4	no TB
2015	41.4538	Female	Living alone	Primary school	Heterosexual	671	1	no TB
2015	38.3655	Female	Living alone	Primary school	Heterosexual	711	1	no TB
2015	34.371	Female	Married/living in relationship	Primary school	Heterosexual	4	3	no TB
2015	50.6092	Female	Living alone	Primary school	Heterosexual	49	3	no TB
2015	34.1958	Female	Living alone	Primary school	Heterosexual	449	1	no TB
2015	37.577	Female	Living alone	Primary school	Heterosexual	87	1	no TB
2015	27.488	Female	Married/living in relationship	Primary school	Heterosexual	202	1	no TB
2015	34.9213	Female	Married/living in relationship	Primary school	Heterosexual	895	1	no TB
2015	23.2498	Female	Married/living in relationship	Primary school	Heterosexual	427	1	no TB
2015	30.4148	Female	Married/living in relationship	Primary school	Heterosexual	756	3	no TB
2015	39.6413	Female	Living alone	Primary school	Heterosexual	302	1	no TB
2015	40.898	Female	Married/living in relationship	Primary school	Heterosexual	17	2	no TB
2015	40.5092	Female	Married/living in relationship	None	Heterosexual	274	1	no TB
2015	64.1862	Female	Living alone	None	Other/unknown	994	4	no TB
2015	35.8713	Male	Married/living in relationship	Primary school	Other/unknown	93	3	pulmonary
2015	37.4538	Male	Married/living in relationship	Primary school	Heterosexual	26	2	no TB
2015	46.3655	Female	Married/living in relationship	College/university/polytechnic	Heterosexual	639	2	no TB
2015	48.4928	Female	Living alone	Primary school	Heterosexual	13	4	dual
2015	50.8556	Male	Married/living in relationship	Primary school	Heterosexual	196	3	no TB
2015	42.434	Female	Living alone	Primary school	Heterosexual	78	2	no TB
2015	56.553	Female	Living alone	Primary school	Heterosexual	209	3	pulmonary
2015	34.2094	Female	Married/living in relationship	Primary school	Heterosexual	107	1	no TB
2015	39.3593	Male	Married/living in relationship	Primary school	Heterosexual	66	3	pulmonary
2015	40.4298	Male	Married/living in relationship	Primary school	Heterosexual	139	2	no TB
2015	24.1862	Female	Living alone	None	Heterosexual	69	3	no TB
2015	51.3758	Male	Married/living in relationship	Primary school	Heterosexual	204	1	no TB
2015	45.807	Female	Living alone	Primary school	Heterosexual	1052	1	no TB
2015	41.2047	Male	Married/living in relationship	Primary school	Heterosexual	219	3	no TB
2015	48.397	Male	Living alone	Primary school	Other/unknown	247	3	pulmonary
2015	44.898	Male	Married/living in relationship	Primary school	Other/unknown	365	4	no TB
2015	34.5626	Female	Married/living in relationship	Primary school	Heterosexual	337	1	no TB
2015	40.1561	Female	Married/living in relationship	Primary school	Heterosexual	381	1	no TB
2015	44.8652	Male	Married/living in relationship	Primary school	Heterosexual	840	1	no TB
2015	48.0602	Female	Living alone	Primary school	Heterosexual	398	1	no TB
2015	39.6988	Female	Living alone	Primary school	Heterosexual	26	4	extrapulmonary
2015	54.4997	Male	Married/living in relationship	Primary school	Heterosexual	175	3	no TB
2015	50.2533	Male	Married/living in relationship	Primary school	Heterosexual	280	1	no TB
2015	45.1773	Female	Married/living in relationship	Primary school	Heterosexual	84	1	no TB
2015	32.2053	Male	Married/living in relationship	Primary school	Heterosexual	649	3	no TB
2015	43.6879	Female	Living alone	Primary school		332		no TB
2015	40.2519	Female	Living alone	Primary school	Heterosexual	299	3	no TB
2015	20.6133	Female	Married/living in relationship	Primary school	Heterosexual	460	1	no TB
2015	39.8494	Female	Living alone	Primary school	Heterosexual		3	pulmonary
2015	22.4066	Female	Married/living in relationship	Primary school	Heterosexual	317	3	no TB
2015	31.8631	Male	Living alone	Primary school	Heterosexual	231	3	no TB
2015	35.0226	Female	Living alone	Primary school	Heterosexual	208	1	no TB
2015	36.5558	Female	Living alone	Primary school	Heterosexual	411	1	no TB
2015	25.8453	Female	Married/living in relationship	Primary school	Heterosexual	316	2	no TB
2015	41.2539	Male	Married/living in relationship	Primary school	Heterosexual	30	3	pulmonary
2015	24.5065	Female	Married/living in relationship	Primary school	Heterosexual	178	1	no TB
2015	38.4175	Female	Living alone	Primary school	Heterosexual	597	1	extrapulmonary
2015	37.7714	Female	Living alone	Primary school	Other/unknown	32	2	no TB
2015	34.924	Male	Married/living in relationship	Primary school	Heterosexual	1108	1	extrapulmonary
2015	46.9788	Female	Living alone	Primary school	Heterosexual	267	2	no TB
2015	50.5243	Male	Married/living in relationship	Primary school	Heterosexual	158	3	pulmonary
2015	61.8973	Female	Living alone	Primary school	Heterosexual		2	no TB
2015	37.5934	Female	Married/living in relationship	Primary school	Other/unknown	144	1	no TB
2015	49.9849	Male	Living alone	Primary school		8		no TB
2015	59.3676	Female	Living alone	None	Other/unknown	272	2	no TB
2015	33.0814	Male	Married/living in relationship	Primary school	Heterosexual	650	3	no TB
2015	35.8522	Female	Living alone	Primary school	Heterosexual	11	2	pulmonary
2015	51.6988	Male	Married/living in relationship	Primary school		422		no TB
2015	48.2108	Male	Married/living in relationship	Primary school	Heterosexual		3	no TB
2015	42.089	Female	Married/living in relationship	Primary school	Heterosexual	518	1	no TB
2015	28.6708	Female	Living alone	Primary school	Heterosexual	55	3	no TB
2015	39.8987	Female	Married/living in relationship	None	Heterosexual	17	4	pulmonary
2015	21.8809	Female	Living alone	Primary school	Other/unknown	144	4	pulmonary
2015	40.1506	Male	Married/living in relationship	Primary school	Heterosexual	423	2	dual
2015	57.0732	Male	Married/living in relationship	Primary school	Heterosexual	52	3	no TB
2015	29.8316	Female	Living alone	Primary school	Heterosexual	353	4	pulmonary
2015	42.6146	Female	Married/living in relationship	Primary school	Heterosexual	450	4	no TB
2015	35.7289	Female	Married/living in relationship	Primary school	Heterosexual	21	4	extrapulmonary
2015	37.8672	Male	Married/living in relationship	Primary school	Heterosexual	67	3	no TB
2015	47.9343	Female	Living alone	None	Heterosexual	78	3	pulmonary
2015	33.295	Female	Married/living in relationship	Primary school	Heterosexual	425	1	no TB
2015	44.5914	Female	Married/living in relationship	Primary school	Heterosexual	49	4	no TB
2015	29.0349	Female	Married/living in relationship	Secondary school	Heterosexual	349	1	no TB
2015	59.6715	Female	Married/living in relationship	Primary school	Heterosexual	173	1	no TB
2015	36.3833	Female	Married/living in relationship	Primary school	Other/unknown	195	3	no TB
2015	41.1718	Male	Married/living in relationship	Primary school	Heterosexual	114	3	no TB
2015	60.2464	Male	Married/living in relationship	Primary school	Heterosexual	4	3	extrapulmonary
2015	31.7509	Female	Married/living in relationship	Primary school	Heterosexual	143	1	pulmonary
2015	45.4565	Male	Living alone	Primary school	Heterosexual	142	4	extrapulmonary
2015	33.1855	Female	Married/living in relationship	Primary school	Heterosexual	259	4	no TB
2015	35.488	Male	Married/living in relationship	Primary school	Heterosexual	30	1	no TB
2015	59.3648	Female	Living alone	None	Heterosexual	192	1	no TB
2015	48.2081	Female	Married/living in relationship	Primary school	Heterosexual	84	3	pulmonary
2015	36.2218	Male	Married/living in relationship	Primary school	Heterosexual	7	4	dual
2015	45.7084	Male	Married/living in relationship	None	Heterosexual	105	3	pulmonary
2015	22.1848	Female	Married/living in relationship	Primary school	Heterosexual	566	1	no TB
2015	45.8891	Male	Living alone	Primary school		1	3	dual
2015	32.9035	Female	Married/living in relationship	Primary school	Heterosexual	221	2	no TB
2015	47.6167	Male	Married/living in relationship	Primary school	Heterosexual	136	2	no TB
2015	47.2225	Female	Living alone	Primary school	Other/unknown	170	3	no TB
2015	64.8953	Female	Living alone	Primary school	Heterosexual	543	1	no TB
2015	42.7324	Female	Living alone	Primary school	Heterosexual	507	1	no TB
2015	53.3443	Male	Living alone	Primary school		134		no TB
2015	42.9158	Male	Married/living in relationship	Primary school	Heterosexual	6	3	no TB
2015	29.9822	Female	Living alone	Primary school	Heterosexual	111	3	no TB
2015	30.6995	Female	Married/living in relationship	Primary school	Heterosexual	34	1	no TB
2015	70.883	Female	Married/living in relationship	Primary school	Heterosexual	264	3	no TB
2015	27.2471	Female	Living alone	Primary school	Heterosexual	624	1	dual
2015	40.3915	Male	Married/living in relationship	Primary school	Heterosexual	250	1	no TB
2015	57.5003	Female	Married/living in relationship	Primary school	Heterosexual	98	4	pulmonary
2015	26.2122	Female	Married/living in relationship	Primary school	Heterosexual	898	1	no TB
2015	22.2286	Female	Married/living in relationship	Primary school	Heterosexual	543	1	no TB
2015	32.6489	Male	Living alone	Primary school	Heterosexual	151	4	no TB
2015	54.6092	Male	Living alone	Primary school	Heterosexual	537	1	no TB
2015	47.5619	Male	Married/living in relationship	Primary school	Heterosexual	316	3	no TB
2015	35.6797	Female	Living alone	Primary school	Other/unknown	490	1	no TB
2015	40.1917	Female	Living alone	Secondary school	Heterosexual	625	1	no TB
2015	33.2539	Female	Married/living in relationship	None	Heterosexual	52	1	no TB
2015	35.384	Female	Married/living in relationship	Primary school	Heterosexual	93	1	no TB
2015	30.2533	Female	Married/living in relationship	None	Heterosexual	299	1	no TB
2015	60.345	Female	Living alone	Primary school	Heterosexual	217	3	no TB
2015	65.7358	Male	Married/living in relationship	Primary school	Heterosexual	123	4	pulmonary
2015	35.5017	Female	Living alone	Primary school	Heterosexual	222	4	no TB
2015	36.835	Male	Married/living in relationship	Primary school	Heterosexual	278	1	no TB
2015	27.8275	Female	Married/living in relationship	Primary school	Heterosexual	130	1	no TB
2015	36.9911	Female	Married/living in relationship	Primary school	Heterosexual	456	1	no TB
2015	36.0137	Female	Married/living in relationship	Primary school	Heterosexual	348	2	no TB
2015	40.3231	Female	Married/living in relationship	Primary school	Heterosexual	131	3	no TB
2015	47.6988	Female	Married/living in relationship	Primary school		519		no TB
2015	62.5161	Female	Living alone	Primary school	Heterosexual	375	3	no TB
2015	36.5722	Male	Married/living in relationship	Primary school	Heterosexual	651	1	no TB
2015	40.3231	Female	Living alone	Primary school	Heterosexual	28	4	pulmonary
2015	54.7899	Male	Married/living in relationship	Primary school	Heterosexual	41	1	no TB
2015	51.7481	Female	Married/living in relationship	Primary school	Heterosexual	416	1	no TB
2015	69.3662	Male	Married/living in relationship	Primary school	Other/unknown	311	3	no TB
2015	58.3984	Female	Living alone	Primary school	Heterosexual	106	4	no TB
2015	30.8775	Female	Living alone	Primary school	Heterosexual	912	2	no TB
2015	37.8015	Female	Living alone	Primary school	Heterosexual	96	4	no TB
2015	32.3559	Female	Married/living in relationship	Primary school	Heterosexual	218	1	no TB
2015	43.1102	Female	Living alone	Primary school	Heterosexual	206	1	no TB
2015	39.8877	Female	Married/living in relationship	Primary school	Heterosexual	127	1	no TB
2015	26.1766	Female	Living alone	Primary school	Other/unknown	4	3	dual
2015	29.4812	Female	Married/living in relationship	None	Heterosexual	642	4	no TB
2015	26.6283	Female	Married/living in relationship	Primary school	Heterosexual	438	2	no TB
2015	25.0376	Female	Living alone	Primary school	Heterosexual	454	4	pulmonary
2015	50.7433	Female	Married/living in relationship	Primary school	Heterosexual	104	3	pulmonary
2015	45.1964	Female	Living alone	Primary school	Heterosexual	38	4	no TB
2015	55.2909	Female	Living alone	None	Heterosexual	247	1	no TB
2015	43.6496	Male	Married/living in relationship	Primary school	Heterosexual	294	2	no TB
2015	37.7194	Female	Married/living in relationship	Primary school	Heterosexual	328	2	no TB
2015	29.3251	Male	Living alone	Primary school	Heterosexual	401	3	pulmonary
2015	49.2403	Female	Living alone	Primary school	Heterosexual	140	2	no TB
2015	39.321	Female	Living alone	Primary school	Heterosexual	56	3	no TB
2015	35.0171	Male	Married/living in relationship	None	Heterosexual	140	3	pulmonary
2015	21.6619	Female	Married/living in relationship	Primary school	Heterosexual	265	1	no TB
2015	38.7817	Male	Living alone	Primary school	Other/unknown	933	2	no TB
2015	56.8268	Male	Married/living in relationship	Secondary school	Heterosexual	534	3	pulmonary
2015	45.3388	Male	Married/living in relationship	Primary school	Heterosexual	119	1	no TB
2015	39.9425	Female	Living alone	Primary school	Heterosexual	86	4	pulmonary
2015	50.36	Female	Living alone	Primary school	Heterosexual	187	2	no TB
2015	42.0479	Female	Living alone	Primary school	Heterosexual	40	3	pulmonary
2015	22.371	Female	Married/living in relationship	Secondary school	Heterosexual	491	1	no TB
2015	35.384	Male	Living alone	Primary school	Heterosexual	840	3	no TB
2015	55.7207	Male	Married/living in relationship	Primary school	Heterosexual	7	4	no TB
2015	50.3956	Female	Living alone	Primary school				no TB
2015	51.2745	Male	Married/living in relationship	Primary school	Heterosexual	51	3	pulmonary
2015	23.6742	Female	Married/living in relationship	Primary school	Heterosexual	114	1	no TB
2015	26.1355	Female	Living alone	Primary school	Heterosexual	22	4	no TB
2015	32.0027	Female	Married/living in relationship	Primary school	Heterosexual	30	1	no TB
2015	49.3963	Female	Married/living in relationship	Primary school	Heterosexual	3	4	no TB
2015	35.833	Male	Married/living in relationship	Primary school	Heterosexual	227	3	no TB
2015	37.0376	Female	Living alone	None	Heterosexual	14	3	no TB
2015	64.6297	Male	Married/living in relationship	Primary school	Heterosexual	129	3	no TB
2015	35.4168	Male	Married/living in relationship	Primary school	Heterosexual	112	1	no TB
2015	29.0596	Female	Married/living in relationship	Primary school	Heterosexual	337	1	no TB
2015	43.5373	Female	Married/living in relationship	Primary school	Heterosexual	92	2	no TB
2015	39.6304	Male	Living alone	Primary school	Heterosexual	786	1	no TB
2015	44.6188	Female	Married/living in relationship	Primary school	Heterosexual	508	1	no TB
2015	37.1691	Female	Married/living in relationship	None	Heterosexual	158	1	no TB
2015	25.4155	Female	Married/living in relationship	Primary school	Heterosexual	177	1	no TB
2015	35.6852	Female	Married/living in relationship	Primary school	Heterosexual	78	3	no TB
2015	37.0814	Male	Married/living in relationship	Primary school	Heterosexual	136	4	no TB
2015	41.6099	Male	Married/living in relationship	Primary school	Heterosexual	75	3	pulmonary
2015	39.5072	Female	Married/living in relationship	Primary school	Heterosexual	925	1	no TB
2015	36.4408	Female	Living alone	Primary school	Heterosexual	10	1	extrapulmonary
2015	37.7632	Female	Married/living in relationship	Primary school	Heterosexual	45	3	no TB
2015	38.6502	Male	Married/living in relationship	Primary school	Heterosexual	695	1	no TB
2015	57.5797	Female	Living alone	None	Heterosexual		4	no TB
2015	42.9021	Female	Married/living in relationship	Primary school	Heterosexual	279	2	no TB
2015	25.8316	Female	Married/living in relationship	Primary school	Heterosexual	361	1	no TB
2015	31.5592	Female	Married/living in relationship	Primary school	Heterosexual	110	4	dual
2015	38.6256	Female	Living alone	None	Heterosexual	354	1	no TB
2015	51.332	Female	Living alone	Primary school	Other/unknown	273	1	no TB
2015	40.4162	Female	Married/living in relationship	None	Heterosexual	504	1	no TB
2015	33.9767	Female	Living alone	Primary school	Heterosexual		1	no TB
2015	38.4613	Male	Living alone	Primary school	Heterosexual	34	3	pulmonary
2015	35.0609	Female	Married/living in relationship	Primary school	Heterosexual	31	4	no TB
2015	39.1814	Female	Married/living in relationship	Primary school	Heterosexual	218	2	no TB
2015	37.7988	Male	Married/living in relationship	Primary school	Heterosexual		1	no TB
2015	32.7036	Female	Married/living in relationship	Primary school	Heterosexual	91	2	no TB
2015	57.4702	Male	Married/living in relationship	Primary school	Other/unknown	446	1	no TB
2015	38.8775	Female	Living alone	Primary school	Heterosexual	90	3	no TB
2015	39.2142	Female	Married/living in relationship	Primary school	Heterosexual	160	3	no TB
2015	35.4141	Male	Married/living in relationship	Primary school	Heterosexual	292	3	no TB
2015	60.4956	Female	Living alone	None	Heterosexual	575	2	no TB
2015	20.4216	Female	Married/living in relationship	None	Heterosexual	201	4	no TB
2015	29.7659	Male	Married/living in relationship	Primary school				no TB
2015	38.6475	Female	Living alone	Primary school	Heterosexual	102	3	no TB
2015	44.1643	Male	Living alone	None	Other/unknown	215	3	no TB
2015	60.219	Female	Living alone	Primary school	Heterosexual	505	1	no TB
2015	34.475	Female	Living alone	Primary school				no TB
2015	38.0616	Female	Married/living in relationship	Primary school	Heterosexual	378	3	no TB
2015	50.5654	Female	Married/living in relationship	Primary school	Heterosexual	7	4	pulmonary
2015	37.3196	Female	Married/living in relationship	Primary school	Heterosexual	47	1	no TB
2015	18.4175	Female	Married/living in relationship	Primary school	Heterosexual	1293	1	extrapulmonary
2015	32.2272	Female	Living alone	Primary school	Heterosexual	29	2	pulmonary
2015	41.6838	Male	Married/living in relationship	Primary school	Heterosexual	590	1	no TB
2015	45.1882	Male	Married/living in relationship	Primary school	Heterosexual	162	4	extrapulmonary
2015	33.2704	Male	Married/living in relationship	Primary school	Heterosexual	308	3	no TB
2015	43.2279	Male	Living alone	Primary school	Heterosexual	219	3	no TB
2015	27.0746	Male	Married/living in relationship	Primary school	Heterosexual	214	3	no TB
2015	40.2437	Male	Married/living in relationship	Primary school	Other/unknown	25	4	pulmonary
2015	50.8556	Female	Living alone	Primary school	Heterosexual	53	4	pulmonary
2015	47.0198	Female	Living alone	Primary school	Heterosexual	186	4	no TB
2015	60.564	Female	Married/living in relationship	Primary school				no TB
2015	43.7673	Female	Married/living in relationship	Primary school	Heterosexual	498	1	no TB
2015	30.3819	Male	Married/living in relationship	College/university/polytechnic	Heterosexual		4	dual
2015	29.6318	Female	Living alone	Primary school	Heterosexual	1069	1	no TB
2015	54.9213	Male	Living alone	Primary school		14		no TB
2015	30.5626	Female	Living alone	Primary school	Heterosexual	1058	1	no TB
2015	73.117	Male	Married/living in relationship	Primary school	Heterosexual	63	3	no TB
2015	46.3463	Male	Living alone	Primary school	Heterosexual	7	3	pulmonary
2015	65.4647	Female	Married/living in relationship	Primary school		175		no TB
2015	68.3066	Male	Living alone	Primary school	Heterosexual	79	3	no TB
2015	45.5359	Female	Married/living in relationship	None	Heterosexual	700	1	no TB
2015	32.2108	Female	Married/living in relationship	Primary school	Heterosexual	464	2	no TB
2015	58.6283	Female	Living alone	Primary school	Heterosexual	640	1	no TB
2015	38.0452	Male	Married/living in relationship	Primary school	Other/unknown	234	2	no TB
2015	52.7529	Male	Living alone	Primary school	Heterosexual	118	3	dual
2015	44.8652	Female	Married/living in relationship	Primary school	Heterosexual	72	4	no TB
2015	32.9555	Female	Living alone	Primary school	Heterosexual	321	1	no TB
2015	61.5222	Male	Married/living in relationship	Primary school	Heterosexual	77	3	no TB
2015	60.4901	Female	Living alone	None	Heterosexual	428	3	no TB
2015	18.3025	Female	Living alone	Primary school	Heterosexual	635	1	no TB
2015	34.1328	Female	Living alone	Primary school	Heterosexual	140	3	no TB
2015	55.7481	Female	Living alone	Primary school	Heterosexual	179	3	pulmonary
2015	29.3306	Female	Married/living in relationship	Primary school	Heterosexual	358	1	no TB
2015	20.6407	Male	Living alone	Primary school		19		no TB
2015	23.8138	Female	Married/living in relationship	Primary school	Heterosexual	266	2	no TB
2015	60.5969	Female	Married/living in relationship	Primary school	Other/unknown		2	pulmonary
2015	38.861	Male	Married/living in relationship	Primary school	Heterosexual	168	3	pulmonary
2015	39.6715	Female	Married/living in relationship	Primary school	Heterosexual	853	3	pulmonary
2015	38.6338	Female	Married/living in relationship	Primary school	Heterosexual	385	3	no TB
2015	70.9377	Male	Married/living in relationship	Primary school	Heterosexual	167	1	no TB
2015	36.6516	Female	Living alone	Primary school	Heterosexual	743	1	no TB
2015	38.4394	Female	Living alone	Primary school		23		pulmonary
2015	40.512	Female	Married/living in relationship	None			3	pulmonary
2015	33.1253	Female	Living alone	Primary school	Heterosexual	11	4	pulmonary
2015	34.6749	Female	Living alone	Primary school	Heterosexual	604	2	no TB
2015	38.2259	Female	Married/living in relationship	Primary school	Heterosexual	32	4	no TB
2015	45.1855	Male	Married/living in relationship	Primary school	Heterosexual	100	1	no TB
2015	32.011	Female	Married/living in relationship	None	Heterosexual	182	1	no TB
2015	28.178	Female	Married/living in relationship	Primary school	Heterosexual	15	4	no TB
2015	48.1287	Female	Married/living in relationship	Primary school	Heterosexual	248	1	no TB
2015	45.232	Female	Married/living in relationship	Primary school	Heterosexual	29	3	no TB
2015	24.6899	Female	Living alone	Primary school	Heterosexual	229	3	no TB
2015	56.1342	Male	Married/living in relationship	Primary school	Heterosexual	30	2	extrapulmonary
2015	31.7591	Male	Living alone	Primary school	Heterosexual	629	1	no TB
2015	24.7803	Female	Married/living in relationship	Primary school	Heterosexual	1009	1	no TB
2015	23.7454	Female	Married/living in relationship	Primary school		351		no TB
2015	41.7029	Female	Married/living in relationship	Primary school	Heterosexual	133	3	pulmonary
2015	50.7351	Female	Living alone	Primary school	Heterosexual	301	4	pulmonary
2015	42.9788	Female	Married/living in relationship	Primary school	Heterosexual	119	2	no TB
2015	40.8515	Female	Married/living in relationship	None	Other/unknown	323	3	no TB
2015	61.9302	Female	Living alone	Primary school	Heterosexual	135	1	no TB
2015	44.7529	Male	Married/living in relationship	Primary school	Other/unknown	49	3	no TB
2015	48.8679	Male	Living alone	Primary school	Heterosexual	28	3	no TB
2015	41.2676	Female	Living alone	Primary school	Heterosexual	838	1	no TB
2015	23.5537	Female	Married/living in relationship	Secondary school	Heterosexual	779	1	no TB
2015	59.1704	Female	Living alone	None				no TB
2015	40.5613	Female	Married/living in relationship	Primary school	Heterosexual	396	3	no TB
2015	45.7331	Female	Married/living in relationship	Primary school	Heterosexual	228	1	no TB
2015	32.9747	Female	Married/living in relationship	Primary school	Heterosexual	193	1	no TB
2015	44.5257	Male	Married/living in relationship	Primary school				no TB
2015	41.8836	Male	Married/living in relationship	Primary school	Other/unknown	247	3	pulmonary
2015	32.7557	Male	Married/living in relationship	Primary school	Heterosexual	9	3	pulmonary
2015	45.243	Male	Living alone	None	Heterosexual	115	1	no TB
2015	36.9281	Female	Living alone	Primary school	Heterosexual	61	4	no TB
2015	31.1677	Female	Married/living in relationship	None	Heterosexual	387	1	no TB
2015	24.2683	Female	Married/living in relationship	Primary school	Heterosexual	585	1	no TB
2015	23.6605	Female	Living alone	Primary school	Heterosexual	7	4	no TB
2015	40.2437	Female	Married/living in relationship	Primary school	Heterosexual	186	3	dual
2015	33.2868	Male	Married/living in relationship	Primary school	Heterosexual	976	1	no TB
2015	44.8022	Male	Living alone	Primary school	Heterosexual	186	4	pulmonary
2015	64.7447	Female	Married/living in relationship	Primary school	Heterosexual	202	4	dual
2015	38.5927	Female	Married/living in relationship	Primary school	Heterosexual		3	pulmonary
2015	60.6352	Female	Living alone	Primary school	Heterosexual	92	1	no TB
2015	24.6489	Female	Living alone	Primary school	Heterosexual	419	3	no TB
2015	38.5708	Female	Married/living in relationship	Primary school	Heterosexual	548	1	no TB
2015	25.1882	Male	Living alone	Secondary school				no TB
2015	56.5339	Male	Married/living in relationship	Primary school	Heterosexual	118	3	no TB
2015	39.614	Female	Living alone	Primary school	Heterosexual	466	1	pulmonary
2015	38.4148	Female	Married/living in relationship	Primary school		211	4	no TB
2015	56.1588	Male	Married/living in relationship	Primary school	Heterosexual	133	2	no TB
2015	35.948	Female	Married/living in relationship	Primary school	Heterosexual	211	3	no TB
2015	49.7714	Female	Married/living in relationship	Primary school	Heterosexual	606	2	no TB
2015	57.1636	Female	Living alone	Primary school	Heterosexual	478	1	no TB
2015	31.3155	Female	Living alone	Primary school	Heterosexual	309	2	no TB
2015	37.8918	Female	Married/living in relationship	Primary school				no TB
2015	55.3977	Female	Married/living in relationship	Primary school	Heterosexual	604	3	no TB
2015	51.4826	Male	Married/living in relationship	Primary school	Heterosexual	239	3	no TB
2015	39.5921	Male	Married/living in relationship	Primary school	Heterosexual	335	1	no TB
2015	41.629	Female	Married/living in relationship	Primary school	Heterosexual	342	3	no TB
2015	28.6242	Female	Married/living in relationship	Primary school	Heterosexual	390	1	no TB
2015	39.8056	Male	Married/living in relationship	Primary school	Heterosexual	71	1	no TB
2015	74.7242	Male	Married/living in relationship	Primary school	Heterosexual	45	2	no TB
2015	42.8036	Male	Living alone	Primary school	Heterosexual	750	3	pulmonary
2015	18.2642	Female	Married/living in relationship	Primary school	Heterosexual	544	1	no TB
2015	59.4004	Female	Living alone	Primary school	Heterosexual	163	3	pulmonary
2015	27.7509	Female	Married/living in relationship	Primary school	Heterosexual	306	1	no TB
2015	31.885	Female	Living alone	Primary school	Other/unknown	11	4	pulmonary
2015	18.3053	Female	Married/living in relationship	Primary school	Heterosexual	341	1	no TB
2015	55.6331	Female	Living alone	Primary school	Heterosexual	951	2	no TB
2015	39.0582	Male	Married/living in relationship	None	Heterosexual	398	4	extrapulmonary
2015	60.3614	Male	Married/living in relationship	Primary school	Heterosexual	369	2	no TB
2015	57.002	Female	Married/living in relationship	Primary school	Heterosexual	524	1	no TB
2015	30.4805	Female	Married/living in relationship	Primary school	Heterosexual	121	1	no TB
2015	50.9213	Female	Married/living in relationship	Primary school	Heterosexual	58	3	no TB
2015	24.6324	Female	Married/living in relationship	Secondary school	Heterosexual	8	2	no TB
2015	32.7803	Male	Married/living in relationship	Primary school	Heterosexual	459	1	no TB
2015	34.82	Female	Married/living in relationship	Primary school	Heterosexual	438	1	no TB
2015	39.822	Male	Married/living in relationship	Primary school	Heterosexual	3	4	pulmonary
2015	67.8467	Female	Married/living in relationship	Primary school	Other/unknown	440	1	no TB
2015	55.7454	Male	Married/living in relationship	Secondary school	Heterosexual	460	3	no TB
2015	39.6797	Female	Married/living in relationship	Primary school	Heterosexual	556	1	no TB
2015	29.1006	Female	Living alone	Secondary school	Other/unknown	84	3	pulmonary
2015	34.7515	Male	Married/living in relationship	Primary school	Heterosexual	4	4	pulmonary
2015	42.5243	Female	Married/living in relationship	None	Heterosexual	190	4	no TB
2015	40.8761	Female	Living alone	Primary school		317		no TB
2015	22.5654	Female	Living alone	Primary school	Heterosexual	369	3	no TB
2015	23.729	Female	Living alone	Primary school	Heterosexual	393	2	no TB
2015	26.3819	Female	Married/living in relationship	Primary school	Heterosexual	726	1	no TB
2015	27.9836	Female	Living alone	Primary school	Heterosexual	352	1	no TB
2015	57.9822	Male	Married/living in relationship	Primary school	Heterosexual	153	2	no TB
2015	28.6516	Male	Married/living in relationship	Primary school	Heterosexual	309	3	no TB
2015	22.4422	Female	Married/living in relationship	Primary school	Heterosexual	711	1	no TB
2015	36.6653	Male	Married/living in relationship	Primary school	Heterosexual	161	2	no TB
2015	38.1437	Female	Living alone	Primary school	Heterosexual	38	2	no TB
2015	44.1177	Female	Living alone	Primary school	Heterosexual	738	3	no TB
2015	34.6201	Female	Married/living in relationship	Primary school	Heterosexual	30	3	pulmonary
2015	40.553	Female	Married/living in relationship	Primary school	Heterosexual	175	2	no TB
2015	56.8624	Female	Living alone	Primary school	Heterosexual	306	2	no TB
2015	26.4805	Female	Living alone	Primary school		128	4	no TB
2015	55.4826	Female	Married/living in relationship	Primary school	Heterosexual	284	1	no TB
2015	40.8597	Female	Living alone	Primary school	Heterosexual	383	3	no TB
2015	58.3847	Male	Married/living in relationship	Primary school	Heterosexual	52	3	no TB
2015	37.4839	Female	Married/living in relationship	Primary school		168		no TB
2015	51.3785	Male	Married/living in relationship	None	Heterosexual	127	3	pulmonary
2015	39.8658	Female	Living alone	Primary school	Other/unknown	97	2	no TB
2015	65.6537	Female	Living alone	None	Heterosexual	87	3	pulmonary
2015	35.4634	Male	Living alone	Primary school	Heterosexual	334	1	no TB
2015	57.8672	Male	Living alone	Primary school	Heterosexual	376	4	no TB
2015	51.3429	Male	Living alone	Primary school	Heterosexual	114	4	pulmonary
2015	39.1321	Male	Married/living in relationship	Primary school	Heterosexual	41	3	no TB
2015	63.7974	Male	Married/living in relationship	Primary school	Heterosexual	276	2	no TB
2015	33.64	Male	Married/living in relationship	Primary school	Heterosexual	23	3	no TB
2015	47.1841	Female	Married/living in relationship	Primary school	Heterosexual	77	3	pulmonary
2015	32.0849	Female	Married/living in relationship	Primary school	Heterosexual	49	3	pulmonary
2015	31.3484	Female	Living alone	Primary school	Heterosexual	60	3	pulmonary
2015	54.7762	Female	Living alone	Primary school	Heterosexual	46	4	no TB
2015	56.4271	Male	Married/living in relationship	College/university/polytechnic	Heterosexual	69	3	dual
2015	36.6927	Female	Living alone	Primary school	Heterosexual	369	1	no TB
2015	52.7255	Male	Living alone	Primary school	Heterosexual	57	3	pulmonary
2015	34.7105	Female	Living alone	Primary school	Heterosexual	589	2	no TB
2015	43.8795	Female	Married/living in relationship	Primary school	Heterosexual	213	4	no TB
2015	41.1745	Female	Living alone	Primary school	Heterosexual	362	3	pulmonary
2015	48.1506	Male	Married/living in relationship	Primary school	Heterosexual	190	3	no TB
2015	52.9446	Male	Living alone	Primary school	Heterosexual	416	3	no TB
2015	54.4558	Female	Living alone	Primary school	Heterosexual	478	1	no TB
2015	40.4545	Female	Married/living in relationship	Primary school	Heterosexual	286	3	no TB
2015	50.1136	Female	Living alone	Primary school	Heterosexual	744	1	no TB
2015	47.8631	Female	Married/living in relationship	Primary school	Heterosexual	176	4	dual
2015	38.6557	Female	Living alone	Primary school	Heterosexual	370	3	no TB
2015	33.6646	Female	Married/living in relationship	9	Other/unknown	224	2	no TB
2015	32.7146	Female	Married/living in relationship	Primary school	Heterosexual	825	1	no TB
2015	40.9391	Female	Living alone	None		269		no TB
2015	64.4216	Male	Living alone	College/university/polytechnic	Heterosexual	2	3	extrapulmonary
2015	33.0541	Female	Married/living in relationship	None	Heterosexual	704	1	no TB
2015	46.6146	Male	Married/living in relationship	Primary school	Heterosexual	573	3	no TB
2015	29.8535	Female	Living alone	Primary school	Heterosexual	303	3	no TB
2015	51.0801	Female	Married/living in relationship	Primary school	Heterosexual	87	3	pulmonary
2015	31.6605	Male	Living alone	Primary school	Heterosexual	341	3	no TB
2015	54.6311	Female	Married/living in relationship	Primary school	Heterosexual	298	1	no TB
2015	30.5955	Female	Married/living in relationship	Primary school	Heterosexual	239	1	no TB
2015	28.5859	Female	Married/living in relationship	Primary school	Heterosexual	169	4	no TB
2015	46.5845	Male	Living alone	None	Heterosexual	92	2	no TB
2015	32.3066	Female	Married/living in relationship	Secondary school	Heterosexual	710	1	no TB
2015	33.4976	Female	Married/living in relationship	Primary school	Heterosexual		4	pulmonary
2015	27.937	Male	Married/living in relationship	Primary school	Heterosexual	53	3	no TB
2015	30.7461	Female	Living alone	Primary school	Heterosexual	325	4	no TB
2015	19.8905	Female	Married/living in relationship	Primary school	Heterosexual	78	1	no TB
2015	53.1691	Male	Married/living in relationship	Primary school	Heterosexual	285	4	no TB
2015	74.7105	Male	Married/living in relationship	College/university/polytechnic		16	4	no TB
2015	38.6557	Male	Married/living in relationship	Primary school	Other/unknown	488	1	no TB
2015	44.6105	Male	Living alone	Primary school	Heterosexual	6	4	no TB
2015	54.8145	Female	Living alone	Primary school	Heterosexual	290	2	no TB
2015	54.7077	Female	Living alone	Primary school	Heterosexual	222	4	no TB
2015	45.5551	Female	Married/living in relationship	Secondary school	Heterosexual	452	2	no TB
2015	29.2539	Female	Living alone	Primary school	Heterosexual	697	1	no TB
2015	21.3662	Female	Living alone	Primary school	Heterosexual	378	2	no TB
2015	45.9001	Female	Married/living in relationship	Primary school	Heterosexual	583	3	no TB
2015	39.4743	Female	Living alone	Secondary school	Heterosexual	154	3	pulmonary
2015	42.5051	Female	Living alone	Primary school	Heterosexual	48	2	no TB
2015	32.7912	Male	Living alone	Primary school		229		no TB
2015	28.8679	Female	Married/living in relationship	None	Heterosexual	380	4	pulmonary
2015	37.8207	Female	Married/living in relationship	Secondary school	Heterosexual	450	1	no TB
2015	36.8323	Male	Married/living in relationship	Primary school	Heterosexual	112	2	no TB
2015	43.8576	Female	Living alone	Secondary school	Heterosexual	45	4	dual
2015	29.0212	Female	Married/living in relationship	Primary school	Heterosexual	307	1	no TB
2015	35.8494	Male	Living alone	Primary school	Heterosexual	106	3	no TB
2015	54.4121	Male	Married/living in relationship	Primary school	Heterosexual	104	3	no TB
2015	46.5791	Male	Married/living in relationship	Primary school	Heterosexual	261	4	no TB
2015	50.9158	Male	Married/living in relationship	Primary school	Heterosexual	117	2	extrapulmonary
2015	77.3224	Male	Married/living in relationship	Primary school	Heterosexual	307	2	no TB
2015	26.8994	Female	Married/living in relationship	Primary school	Heterosexual	724	1	no TB
2015	44.9008	Female	Married/living in relationship	Primary school	Heterosexual	361	1	no TB
2015	30.36	Female	Married/living in relationship	Primary school	Heterosexual	3	4	pulmonary
2015	45.3443	Male	Married/living in relationship	Primary school	Heterosexual	112	1	no TB
2015	25.4812	Female	Married/living in relationship	Secondary school	Heterosexual	436	1	no TB
2015	28.3806	Female	Living alone	None	Heterosexual	249	4	dual
2015	26.9377	Female	Married/living in relationship	None				no TB
2015	32.5339	Female	Married/living in relationship	None	Heterosexual	34	3	pulmonary
2015	49.2129	Female	Living alone	Primary school	Heterosexual	548	1	no TB
2015	26.9268	Female	Living alone	Secondary school	Heterosexual	351	2	no TB
2015	46.1164	Male	Living alone	Primary school	Heterosexual	241	4	pulmonary
2015	40.0164	Male	Living alone	Primary school	Heterosexual	57	3	pulmonary
2015	35.5948	Male	Married/living in relationship	None	Heterosexual	801	1	no TB
2015	56.564	Male	Living alone	Primary school	Heterosexual	173	3	no TB
2015	46.7652	Male	Living alone	Primary school	Heterosexual	524	3	pulmonary
2015	31.4634	Male	Married/living in relationship	Primary school	Heterosexual	236	1	no TB
2015	37.5907	Male	Living alone	Primary school	Heterosexual	0	4	no TB
2015	43.551	Female	Living alone	Primary school	Heterosexual		3	no TB
2015	30.8063	Male	Married/living in relationship	Primary school	Heterosexual	83	4	no TB
2015	44.5257	Male	Married/living in relationship	Primary school	Heterosexual	158	3	no TB
2015	50.6174	Female	Living alone	Primary school	Heterosexual	306	3	pulmonary
2015	36.4107	Female	Living alone	Primary school	Heterosexual	378	1	no TB
2015	43.4141	Female	Living alone	Primary school	Heterosexual	306	1	pulmonary
2015	37.3826	Male	Married/living in relationship	Primary school	Heterosexual	424	1	no TB
2015	27.321	Female	Married/living in relationship	Primary school	Heterosexual	33	3	pulmonary
2015	19.3676	Male	Living alone	Secondary school		266		no TB
2015	72.345	Male	Living alone	Primary school	Heterosexual	53	3	no TB
2015	28.282	Female	Married/living in relationship	Primary school	Heterosexual	30	4	no TB
2015	25.8234	Female	Living alone	Primary school	Heterosexual	406	3	no TB
2015	33.2457	Female	Married/living in relationship	Primary school	Heterosexual	5	3	no TB
2015	36.6516	Female	Living alone	Primary school	Heterosexual	59	2	no TB
2015	38.9788	Female	Married/living in relationship	None		188		no TB
2015	43.2334	Female	Married/living in relationship	Primary school	Heterosexual	249	1	no TB
2015	19.1841	Female	Married/living in relationship	Primary school	Heterosexual	527	1	no TB
2015	36.9856	Female	Married/living in relationship	Primary school	Heterosexual	131	1	no TB
2015	45.922	Female	Living alone	Primary school	Heterosexual	730	1	no TB
2015	23.1513	Female	Married/living in relationship	Primary school	Heterosexual	519	4	no TB
2015	48.668	Female	Living alone	Primary school	Heterosexual	5	3	pulmonary
2015	52.1123	Male	Living alone	Primary school	Heterosexual	26	4	no TB
2015	40.9172	Female	Married/living in relationship	Primary school	Heterosexual	242	2	no TB
2015	33.8316	Female	Living alone	Primary school	Heterosexual	185	2	no TB
2015	36.3368	Male	Married/living in relationship	Primary school	Heterosexual	27	3	no TB
2015	44.4545	Female	Living alone	Primary school	Heterosexual	171	3	pulmonary
2015	37.065	Female	Living alone	Primary school	Heterosexual	100	1	no TB
2015	40.8624	Male	Living alone	Primary school	Heterosexual	41	4	no TB
2015	34.1136	Male	Married/living in relationship	Primary school	Heterosexual	757	1	no TB
2015	34.8583	Female	Living alone	Primary school				no TB
2015	26.0178	Male	Married/living in relationship	Primary school	Heterosexual	153	3	dual
2015	35.8713	Male	Married/living in relationship	Secondary school	Heterosexual	13	4	no TB
2015	24.2355	Female	Married/living in relationship	Primary school	Heterosexual	324	1	no TB
2015	18.601	Female	Married/living in relationship	Primary school		415		no TB
2015	42.9459	Male	Married/living in relationship	Primary school	Heterosexual	67	1	no TB
2015	35.7454	Female	Living alone	Primary school	Heterosexual	165	3	no TB
2015	36.783	Male	Married/living in relationship	Primary school	Heterosexual	333	3	no TB
2015	41.3005	Female	Living alone	Primary school	Heterosexual	132	1	no TB
2015	30.0753	Male	Married/living in relationship	None	Heterosexual	364	1	no TB
2015	33.5743	Male	Married/living in relationship	Primary school	Heterosexual	263	1	no TB
2015	32.8268	Female	Living alone	Primary school	Heterosexual	86	4	no TB
2015	38.8063	Female	Married/living in relationship	Primary school				no TB
2015	51.6085	Female	Living alone	Primary school	Heterosexual	542	1	no TB
2015	28.5859	Female	Married/living in relationship	Primary school	Heterosexual	711	1	no TB
2015	36.8159	Male	Married/living in relationship	Primary school	Heterosexual	310	1	no TB
2015	45.462	Male	Married/living in relationship	Primary school	Heterosexual	214	4	extrapulmonary
2015	21.5825	Female	Married/living in relationship	Primary school	Heterosexual	241	3	no TB
2015	29.8645	Male	Living alone	Primary school	Heterosexual	6	4	extrapulmonary
2015	61.8617	Female	Living alone	Primary school	Other/unknown	64	3	no TB
2015	39.8357	Male	Married/living in relationship	Secondary school	Heterosexual	23	4	no TB
2015	33.3854	Male	Married/living in relationship	None	Heterosexual	474	2	no TB
2015	28.0383	Female	Living alone	Primary school	Heterosexual	34	3	pulmonary
2015	59.3648	Male	Living alone	Primary school		281		no TB
2015	28.8487	Male	Married/living in relationship	None	Homosexual	725	1	no TB
2015	48.4244	Female	Living alone	Primary school	Heterosexual	39	3	no TB
2015	41.4784	Female	Married/living in relationship	Primary school	Heterosexual	303	3	extrapulmonary
2015	26.8501	Female	Married/living in relationship	Primary school	Heterosexual	167	1	no TB
2015	28.0328	Female	Living alone	Primary school	Heterosexual	427	2	no TB
2015	27.833	Female	Married/living in relationship	Primary school	Heterosexual	935	1	no TB
2015	24.4846	Male	Living alone	Primary school	Heterosexual	4	3	no TB
2015	73.3005	Female	Living alone	Primary school	Heterosexual	239	3	pulmonary
2015	66.601	Male	Married/living in relationship	Primary school	Heterosexual		4	no TB
2015	46.4422	Male	Married/living in relationship	Primary school	Heterosexual	9	2	no TB
2015	32.5065	Female	Married/living in relationship	Primary school	Heterosexual	406	3	extrapulmonary
2015	46.7242	Male	Married/living in relationship	Primary school	Heterosexual	72	2	no TB
2015	42.6146	Male	Married/living in relationship	Primary school	Heterosexual	150	4	extrapulmonary
2015	29.0267	Male	Living alone	Primary school	Heterosexual	224	1	no TB
2015	46.7105	Female	Married/living in relationship	Primary school	Heterosexual	177	3	pulmonary
2015	28.3176	Female	Married/living in relationship	Secondary school	Heterosexual	187	1	no TB
2015	28.2355	Female	Living alone	Primary school	Heterosexual	685	1	no TB
2015	35.7563	Male	Married/living in relationship	Primary school	Other/unknown	199	3	no TB
2015	36.2601	Female	Married/living in relationship	Primary school	Heterosexual	111	3	no TB
2015	65.2622	Female	Married/living in relationship	Primary school	Heterosexual	269	1	extrapulmonary
2015	43.4031	Male	Married/living in relationship	Primary school	Heterosexual	365	1	no TB
2015	24.8816	Male	Living alone	Primary school	Other/unknown	755	3	no TB
2015	21.2457	Female	Married/living in relationship	Primary school		907		no TB
2015	49.0596	Female	Living alone	Primary school	Heterosexual	75	3	pulmonary
2015	46.8036	Male	Married/living in relationship	Primary school	Other/unknown	93	2	no TB
2015	45.3279	Male	Married/living in relationship	Primary school	Heterosexual	94	4	no TB
2015	60.8542	Male	Married/living in relationship	Primary school	Heterosexual	655	1	pulmonary
2015	40.6324	Female	Married/living in relationship	Primary school		542	1	no TB
2015	50.1027	Male	Married/living in relationship	College/university/polytechnic	Heterosexual	130	3	no TB
2015	42.2094	Female	Married/living in relationship	Primary school	Heterosexual	948	3	no TB
2015	47.0883	Male	Married/living in relationship	College/university/polytechnic	Heterosexual	7	3	no TB
2015	40.6653	Male	Married/living in relationship	None	Heterosexual	269	3	no TB
2015	33.2101	Female	Living alone	Primary school				no TB
2015	40.6215	Male	Married/living in relationship	Primary school	Heterosexual	157	3	pulmonary
2015	35.9343	Male	Living alone	Primary school	Heterosexual	151	3	dual
2015	42.4367	Male	Married/living in relationship	Primary school	Heterosexual	137	3	dual
2015	70.1985	Male	Married/living in relationship	Primary school	Heterosexual	113	3	no TB
2015	37.1773	Female	Living alone	Primary school	Heterosexual	32	3	no TB
2015	48.7721	Female	Living alone	Primary school	Heterosexual	91	1	no TB
2015	40.6297	Female	Living alone	Primary school	Heterosexual	1354	2	no TB
2015	36.5229	Female	Married/living in relationship	Primary school	Heterosexual	224	1	no TB
2015	32.5476	Female	Living alone	Primary school	Heterosexual	387	3	no TB
2015	48.7693	Male	Married/living in relationship	Primary school	Heterosexual	3	3	no TB
2015	27.5181	Female	Married/living in relationship	None	Other/unknown	403	1	no TB
2015	60.7912	Male	Married/living in relationship	Primary school	Other/unknown	667	1	pulmonary
2015	45.347	Female	Living alone	Primary school		93	3	pulmonary
2015	25.9931	Female	Married/living in relationship	Primary school	Heterosexual	82	2	no TB
2015	47.3511	Female	Married/living in relationship	Primary school	Heterosexual	81	1	no TB
2015	41.399	Female	Married/living in relationship	Primary school	Heterosexual	70	2	no TB
2015	34.3162	Male	Living alone	Primary school	Heterosexual	13	4	no TB
2015	35.3456	Female	Living alone	Primary school	Heterosexual	295	2	no TB
2015	43.0253	Female	Living alone	Primary school	Heterosexual	365	1	no TB
2015	42.037	Female	Living alone	Primary school	Heterosexual	303	3	no TB
2015	40.7584	Female	Living alone	Primary school	Heterosexual	16	3	no TB
2015	21.2676	Female	Living alone	Primary school	Heterosexual	211	3	no TB
2015	58.36	Male	Married/living in relationship	Primary school	Heterosexual	559	1	no TB
2015	33.1198	Female	Married/living in relationship	Primary school	Heterosexual	614	1	no TB
2015	50.872	Female	Living alone	None	Heterosexual	286	1	no TB
2015	37.4292	Female	Married/living in relationship	Primary school	Heterosexual	170	1	no TB
2015	36.0274	Male	Married/living in relationship	Primary school	Heterosexual	472	1	no TB
2015	38.5188	Female	Married/living in relationship	Primary school	Heterosexual	60	3	pulmonary
2015	26.4641	Female	Married/living in relationship	Primary school	Heterosexual	466	1	no TB
2015	42.7871	Female	Living alone	Primary school	Heterosexual	127	2	no TB
2015	41.306	Male	Living alone	Primary school	Heterosexual	286	1	no TB
2015	45.7249	Female	Married/living in relationship	Primary school	Heterosexual	310	3	no TB
2015	32.898	Male	Married/living in relationship	Primary school	Heterosexual	309	3	no TB
2015	33.6701	Female	Married/living in relationship	Primary school	Heterosexual	117	4	dual
2015	31.1075	Male	Living alone	None	Heterosexual	240	3	no TB
2015	20.1588	Male	Living alone	Primary school	Perinatal	16	4	no TB
2015	32.4079	Male	Married/living in relationship	Primary school	Heterosexual	692	1	no TB
2015	45.8042	Female	Married/living in relationship	Primary school	Heterosexual	117	3	no TB
2015	36.5202	Female	Living alone	Primary school	Heterosexual	215	3	no TB
2015	25.7413	Female	Living alone	Primary school		44		no TB
2015	31.5619	Female	Living alone	Primary school	Heterosexual	43	4	no TB
2015	35.5291	Female	Living alone	Primary school	Heterosexual	376	4	pulmonary
2015	24.7036	Female	Married/living in relationship	Secondary school	Heterosexual	260	1	no TB
2015	48.3587	Female	Married/living in relationship	Primary school	Heterosexual	215	3	no TB
2015	26.0725	Male	Married/living in relationship	Primary school	Heterosexual	308	1	no TB
2015	33.3251	Female	Living alone	Primary school	Heterosexual	202	3	no TB
2015	33.4866	Female	Living alone	Primary school	Heterosexual	101	1	no TB
2015	37.0486	Male	Married/living in relationship	Primary school	Heterosexual	121	1	no TB
2015	35.8877	Female	Living alone	Primary school	Heterosexual	34	2	no TB
2015	57.4866	Female	Married/living in relationship	None	Heterosexual	263	1	no TB
2015	46.0397	Male	Married/living in relationship	Primary school	Heterosexual	92	4	dual
2015	30.5708	Female	Married/living in relationship	Primary school	Heterosexual	333	1	no TB
2015	29.4346	Male	Married/living in relationship	Primary school	Heterosexual	198	1	no TB
2015	43.0335	Female	Married/living in relationship	Primary school	Heterosexual	69	3	extrapulmonary
2015	42.1684	Male	Married/living in relationship	Primary school	Heterosexual	302	2	pulmonary
2015	32.6133	Female	Married/living in relationship	Primary school	Heterosexual	790	1	no TB
2015	45.0185	Female	Married/living in relationship	Primary school	Heterosexual	539	3	no TB
2015	64.7858	Female	Living alone	Primary school	Heterosexual	831	3	pulmonary
2015	20.7228	Male	Living alone	Primary school	Heterosexual	227	4	dual
2015	25.6537	Female	Married/living in relationship	None	Heterosexual	100	4	no TB
2015	31.8248	Female	Married/living in relationship	Primary school	Other/unknown	504	4	no TB
2015	43.3758	Female	Married/living in relationship	Primary school	Heterosexual	662	1	no TB
2015	31.9836	Male	Married/living in relationship	Primary school	Heterosexual	32	3	dual
2015	53.2293	Female	Married/living in relationship	Primary school	Heterosexual	421	3	no TB
2015	47.0801	Male	Married/living in relationship	Primary school	Heterosexual	535	3	pulmonary
2015	45.013	Male	Living alone	Primary school	Heterosexual	443	3	pulmonary
2015	47.4196	Male	Married/living in relationship	Primary school	Heterosexual	313	4	no TB
2015	23.8412	Female	Living alone	Primary school	Heterosexual	709	3	no TB
2015	30.8912	Female	Married/living in relationship	Primary school	Heterosexual	98	2	no TB
2015	41.0924	Male	Living alone	Primary school	Heterosexual	159	4	extrapulmonary
2015	39.8631	Female	Married/living in relationship	Primary school	Heterosexual	255	4	dual
2015	26.078	Male	Married/living in relationship	Primary school	Heterosexual	211	1	no TB
2015	30.2204	Female	Married/living in relationship	Secondary school	Other/unknown	597	1	no TB
2015	35.373	Male	Living alone	Primary school	Heterosexual		3	no TB
2015	49.6537	Male	Living alone	Primary school	Heterosexual	269	3	no TB
2015	42.9897	Female	Living alone	Primary school	Heterosexual	152	1	no TB
2015	19.1403	Female	Living alone	Primary school	Perinatal	2	2	no TB
2015	26.6502	Female	Living alone	Primary school	Heterosexual	2	3	pulmonary
2015	27.2033	Female	Married/living in relationship	Primary school	Heterosexual	77	3	pulmonary
2015	48.3641	Female	Married/living in relationship	Primary school	Heterosexual	285	3	no TB
2015	29.2512	Female	Married/living in relationship	Primary school	Heterosexual	201	1	no TB
2015	29.6455	Female	Married/living in relationship	Primary school	Heterosexual	201	1	no TB
2015	42.3381	Male	Married/living in relationship	Secondary school	Heterosexual	1150	1	no TB
2015	60.553	Female	Living alone	None	Heterosexual	184	2	no TB
2015	28.6598	Female	Married/living in relationship	Primary school	Heterosexual	121	2	no TB
2015	38.1218	Female	Married/living in relationship	Primary school	Heterosexual	137	3	pulmonary
2015	37.9055	Female	Living alone	Primary school	Heterosexual	256	2	no TB
2015	27.5702	Female	Living alone	None	Heterosexual	49	1	no TB
2015	36.6899	Female	Married/living in relationship	Primary school	Heterosexual	763	1	no TB
2015	40.7858	Male	Married/living in relationship	Primary school				no TB
2015	33.2704	Male	Married/living in relationship	Primary school	Heterosexual	58	3	pulmonary
2015	37.6208	Female	Married/living in relationship	None	Heterosexual		3	no TB
2015	50.7324	Female	Living alone	None	Heterosexual	161	1	no TB
2015	29.7358	Male	Married/living in relationship	Primary school	Other/unknown	315	3	no TB
2015	46.026	Male	Married/living in relationship	Primary school		142	2	no TB
2015	42.6667	Female	Living alone	Primary school	Heterosexual	103	3	pulmonary
2015	70.0178	Female	Living alone	None	Heterosexual	974	1	pulmonary
2015	31.1102	Male	Living alone	Primary school				no TB
2015	35.7645	Female	Married/living in relationship	Primary school	Heterosexual	238	1	no TB
2015	46.6475	Female	Married/living in relationship	Primary school	Heterosexual	263	2	no TB
2015	43.1129	Male	Married/living in relationship	Primary school	Heterosexual	414	1	no TB
2015	37.5359	Male	Married/living in relationship	Primary school	Heterosexual	345	3	no TB
2015	41.9795	Male	Married/living in relationship	None	Heterosexual	261	3	extrapulmonary
2015	48.7529	Female	Married/living in relationship	Primary school	Heterosexual	21	3	no TB
2015	49.6482	Male	Married/living in relationship	Primary school	Heterosexual	128	4	no TB
2015	35.7974	Female	Married/living in relationship	Primary school	Heterosexual	185	1	no TB
2015	40.5667	Male	Married/living in relationship	None	Heterosexual	74	3	no TB
2015	32.5394	Female	Living alone	Primary school	Heterosexual	400	4	pulmonary
2015	40.3066	Female	Living alone	None	Heterosexual	22	4	extrapulmonary
2015	31.1184	Female	Married/living in relationship	Primary school	Heterosexual	206	2	pulmonary
2015	43.2882	Female	Living alone	Primary school		1326		no TB
2015	49.5606	Male	Living alone	Primary school	Heterosexual	63	4	no TB
2015	33.8782	Female	Living alone	Primary school	Heterosexual	6	3	no TB
2015	39.3895	Female	Married/living in relationship	Secondary school	Heterosexual	446	1	no TB
2015	38.1547	Male	Living alone	Primary school	Heterosexual	8	4	dual
2015	48.6598	Male	Married/living in relationship	Primary school	Heterosexual	142	4	no TB
2015	30.2669	Female	Married/living in relationship	None	Heterosexual	365	4	no TB
2015	41.4237	Male	Living alone	Primary school	Heterosexual	471	4	no TB
2015	35.7125	Female	Married/living in relationship	Primary school	Other/unknown	738	4	no TB
2015	22.9596	Female	Married/living in relationship	Primary school	Heterosexual	114	4	no TB
2015	55.4141	Male	Married/living in relationship	None	Heterosexual	135	4	no TB
2015	40.0986	Male	Living alone	Primary school	Heterosexual	17	3	pulmonary
2015	30.7707	Female	Living alone	Primary school	Heterosexual	24	1	no TB
2015	55.4606	Male	Married/living in relationship	None	Heterosexual	207	3	pulmonary
2015	65.1389	Male	Married/living in relationship	Primary school	Other/unknown	156	1	no TB
2015	70.0561	Female	Married/living in relationship	None	Other/unknown	38	3	no TB
2015	43.3402	Male	Living alone	Primary school	Heterosexual	176	4	no TB
2015	41.8645	Female	Living alone	Primary school	Heterosexual	241	3	no TB
2015	39.6523	Male	Married/living in relationship	Primary school	Heterosexual	99	3	no TB
2015	35.2416	Female	Living alone	Primary school	Heterosexual	48	2	no TB
2015	22.2642	Female	Living alone	Primary school	Heterosexual	47	1	pulmonary
2015	49.4565	Female	Living alone	Primary school	Heterosexual	120	4	no TB
2015	30.653	Male	Married/living in relationship	None	Heterosexual	521	1	no TB
2015	21.1882	Female	Married/living in relationship	Primary school	Heterosexual	532	1	no TB
2015	56.7557	Male	Married/living in relationship	Primary school	Heterosexual	16	3	pulmonary
2015	32.282	Female	Married/living in relationship	Primary school	Heterosexual	635	1	no TB
2015	39.1102	Male	Living alone	Primary school	Heterosexual	141	3	no TB
2015	54.0151	Male	Married/living in relationship	Primary school	Heterosexual	141	3	dual
2015	48.4791	Female	Living alone	Primary school	Heterosexual	414	4	no TB
2015	30.9569	Female	Married/living in relationship	Primary school	Heterosexual	657	3	no TB
2015	60.6324	Female	Living alone	Primary school	Heterosexual	373	3	no TB
2015	34.6913	Male	Married/living in relationship	Primary school	Heterosexual	74	1	no TB
2015	25.3936	Female	Married/living in relationship	Primary school	Heterosexual	286	2	no TB
2015	45.629	Male	Married/living in relationship	Primary school	Heterosexual	162	1	no TB
2015	42.2998	Male	Married/living in relationship	Primary school	Heterosexual	226	3	pulmonary
2016	40.7392	Female	Married/living in relationship	Primary school	Other/unknown	8	2	no TB
2016	34.3929	Female	Married/living in relationship	Primary school	Heterosexual	962	1	no TB
2016	23.2827	Male	Married/living in relationship	Primary school	Heterosexual	109	1	no TB
2016	20.0301	Male	Living alone	Primary school	Heterosexual	455	4	no TB
2016	29.2758	Female	Married/living in relationship	Primary school	Heterosexual	562	1	no TB
2016	61.9439	Male	Married/living in relationship	Primary school	Heterosexual	134	1	no TB
2016	35.1431	Male	Married/living in relationship	Primary school		720		no TB
2016	59.822	Male	Married/living in relationship	Primary school	Heterosexual	312	1	no TB
2016	29.4757	Female	Living alone	Primary school	Heterosexual	137	2	no TB
2016	47.8248	Female	Living alone	Primary school				no TB
2016	59.7974	Female	Married/living in relationship	None	Heterosexual	295	1	no TB
2016	36.3696	Female	Living alone	Primary school	Other/unknown	281	1	no TB
2016	29.6509	Male	Living alone	Primary school				no TB
2016	32.9336	Female	Living alone	Primary school				no TB
2016	29.4264	Male	Married/living in relationship	Primary school				no TB
2016	58.2396	Female	Living alone	Primary school	Heterosexual	555	3	no TB
2016	34.3025	Female	Living alone	Primary school	Heterosexual	18	3	no TB
2016	30.0972	Male	Married/living in relationship	Primary school		71		no TB
2016	31.5318	Female	Living alone	None	Other/unknown	150	1	no TB
2016	32.052	Female	Married/living in relationship	None	Heterosexual	198	1	no TB
2016	29.3826	Male	Married/living in relationship	Primary school	Heterosexual	208	1	no TB
2016	30.2396	Female	Living alone	None	Heterosexual	491	3	no TB
2016	35.896	Female	Married/living in relationship	Primary school	Heterosexual	158	3	no TB
2016	40.0684	Female	Married/living in relationship	Primary school	Heterosexual	379	3	pulmonary
2016	50.4723	Female	Living alone	Primary school	Heterosexual	313	3	no TB
2016	21.0678	Female	Living alone	Secondary school	Perinatal	206	1	no TB
2016	64.6078	Female	Living alone	Primary school	Heterosexual	175	3	no TB
2016	24	Female	Married/living in relationship	Primary school	Heterosexual	1067	2	no TB
2016	39.7098	Female	Living alone	None	Heterosexual	277	4	no TB
2016	42.5818	Female	Living alone	Primary school	Heterosexual		4	no TB
2016	33.5852	Female	Married/living in relationship	Primary school	Heterosexual	510	1	no TB
2016	36.1643	Male	Married/living in relationship	Primary school	Other/unknown	120	3	extrapulmonary
2016	37.8645	Female	Married/living in relationship	Primary school	Heterosexual	377	1	no TB
2016	31.4168	Female	Married/living in relationship	Primary school				no TB
2016	64.9856	Male	Married/living in relationship	Primary school	Heterosexual	119	4	no TB
2016	36.3368	Male	Married/living in relationship	Primary school	Heterosexual	116	1	no TB
2016	38.1492	Female	Married/living in relationship	Primary school	Heterosexual	63	1	no TB
2016	38.4011	Female	Living alone	Primary school	Heterosexual	396	1	no TB
2016	33.8398	Female	Living alone	Secondary school	Other/unknown	205	1	no TB
2016	44.1232	Female	Married/living in relationship	College/university/polytechnic	Heterosexual	418	3	no TB
2016	35.9316	Female	Living alone	Primary school	Heterosexual	57	1	no TB
2016	32.2574	Male	Married/living in relationship	Primary school	Heterosexual	425	1	no TB
2016	48.1588	Male	Living alone	Primary school	Heterosexual	1237	3	pulmonary
2016	36.5695	Female	Married/living in relationship	Primary school	Heterosexual	34	4	no TB
2016	24.7858	Female	Married/living in relationship	Primary school	Heterosexual	459	2	no TB
2016	27.3758	Female	Living alone	Primary school	Heterosexual	65	4	no TB
2016	50.8693	Male	Married/living in relationship	Primary school	Other/unknown	264	4	no TB
2016	32.8788	Female	Living alone	Primary school	Other/unknown	243	2	no TB
2016	34.4914	Male	Living alone	Primary school	Heterosexual	591	2	no TB
2016	23.2717	Female	Living alone	Secondary school	Heterosexual	321	1	no TB
2016	82.1437	Male	Married/living in relationship	Primary school	Other/unknown	240	3	no TB
2016	40.9774	Female	Married/living in relationship	Primary school	Heterosexual	365	1	no TB
2016	23.0007	Male	Married/living in relationship	Primary school	Other/unknown	158	1	no TB
2016	32.7611	Female	Living alone	Primary school				no TB
2016	55.321	Female	Living alone	Primary school	Heterosexual	334	4	no TB
2016	24.2738	Female	Married/living in relationship	Primary school	Heterosexual	510	1	no TB
2016	65.9904	Male	Married/living in relationship	None	Other/unknown	110	3	no TB
2016	71.8741	Female	Living alone	None	Heterosexual	357	1	no TB
2016	21.9165	Female	Living alone	Primary school	Heterosexual	740	1	no TB
2016	35.8467	Male	Living alone	Primary school	Heterosexual	304	1	no TB
2016	26.2834	Male	Living alone	Primary school	Heterosexual	241	4	no TB
2016	69.4401	Male	Living alone	Primary school	Heterosexual	320	3	pulmonary
2016	39.2334	Female	Living alone	Primary school	Heterosexual	62	1	no TB
2016	31.5756	Male	Married/living in relationship	Primary school	Heterosexual	436	3	no TB
2016	65.4018	Female	Living alone	Primary school	Heterosexual	19	4	no TB
2016	57.2457	Female	Living alone	Primary school	Other/unknown	325	1	no TB
2016	34.8227	Male	Married/living in relationship	Primary school	Heterosexual	214	1	no TB
2016	35.8522	Female	Married/living in relationship	Primary school	Heterosexual	1449	1	no TB
2016	35.3785	Female	Living alone	Primary school	Heterosexual	20	4	no TB
2016	35.7317	Female	Living alone	Primary school	Other/unknown	293	1	no TB
2016	63.1704	Male	Married/living in relationship	Primary school	Heterosexual	241	2	no TB
2016	55.3922	Male	Living alone	Primary school	Heterosexual	362	1	no TB
2016	52.2218	Female	Married/living in relationship	Primary school	Heterosexual	995	3	no TB
2016	45.744	Male	Married/living in relationship	Primary school	Heterosexual	107	3	no TB
2016	41.243	Male	Married/living in relationship	Primary school				no TB
2016	23.7919	Male	Married/living in relationship	None	Heterosexual	255	3	no TB
2016	50.6092	Male	Married/living in relationship	Primary school	Heterosexual		4	no TB
2016	54.6393	Male	Living alone	Primary school	Heterosexual	94	4	no TB
2016	79.5291	Male	Married/living in relationship	None	Heterosexual	161	4	no TB
2016	23.9316	Female	Married/living in relationship	Secondary school	Other/unknown	575	1	no TB
2016	32.2272	Female	Living alone	Primary school	Heterosexual	254	3	pulmonary
2016	33.1992	Female	Married/living in relationship	Primary school	Heterosexual	265	1	no TB
2016	42.4203	Male	Married/living in relationship	Primary school	Heterosexual	58	4	pulmonary
2016	37.0185	Male	Married/living in relationship	Primary school	Other/unknown	280	3	no TB
2016	35.2279	Female	Living alone	Primary school	Other/unknown	44	3	no TB
2016	21.796	Female	Married/living in relationship	Primary school	Heterosexual	213	2	no TB
2016	44.5804	Female	Living alone	Primary school	Heterosexual		4	no TB
2016	31.0746	Male	Married/living in relationship	Primary school	Other/unknown		3	no TB
2016	36.1287	Female	Living alone	Primary school	Heterosexual	374	3	no TB
2016	51.4086	Male	Married/living in relationship	Primary school	Heterosexual	60	4	no TB
2016	55.5729	Male	Married/living in relationship	Primary school	Heterosexual	29	1	no TB
2016	35.4935	Female	Living alone	Primary school	Heterosexual	605	4	no TB
2016	27.2526	Female	Married/living in relationship	Primary school	Heterosexual	113	1	no TB
2016	59.2142	Male	Married/living in relationship	Primary school	Heterosexual	243	1	no TB
2016	37.5907	Male	Living alone	Primary school	Heterosexual	17	3	no TB
2016	34.6119	Male	Living alone	Primary school	Heterosexual	76	3	pulmonary
2016	65.1253	Male	Living alone	Primary school	Other/unknown	127	4	pulmonary
2016	54.3956	Male	Married/living in relationship	None	Heterosexual	153	4	no TB
2016	49.3388	Male	Married/living in relationship	Primary school	Heterosexual	50	4	no TB
2016	43.4962	Female	Living alone	Primary school	Heterosexual		3	no TB
2016	35.2307	Female	Married/living in relationship	Primary school	Heterosexual	350	1	no TB
2016	27.4771	Male	Married/living in relationship	Primary school	Heterosexual	21	2	no TB
2016	39.2142	Female	Living alone	Primary school	Heterosexual	52	4	no TB
2016	46.0068	Female	Married/living in relationship	Primary school	Heterosexual	235	4	pulmonary
2016	43.2443	Female	Married/living in relationship	None				no TB
2016	42.8857	Female	Married/living in relationship	Primary school	Heterosexual	107	3	no TB
2016	36.3696	Female	Married/living in relationship	Primary school	Heterosexual	604	2	no TB
2016	27.7399	Male	Married/living in relationship	Primary school	Heterosexual	110	3	no TB
2016	29.9521	Female	Living alone	Primary school	Other/unknown	12	4	no TB
2016	20.8159	Female	Living alone	Primary school	Heterosexual	194	1	no TB
2016	49.7495	Female	Living alone	Primary school	Heterosexual	277	1	no TB
2016	60.3395	Female	Living alone	Primary school	Heterosexual	209	2	no TB
2016	52.3368	Male	Living alone	Primary school	Heterosexual	353	1	no TB
2016	46.256	Male	Married/living in relationship	None	Heterosexual		1	no TB
2016	34.089	Male	Living alone	Primary school	Heterosexual	46	3	pulmonary
2016	20.0548	Male	Married/living in relationship	None	Heterosexual	5	3	pulmonary
2016	31.8275	Female	Living alone	Primary school	Other/unknown	81	1	no TB
2016	32.0383	Female	Married/living in relationship	Primary school	Heterosexual	125	1	no TB
2016	39.9233	Male	Married/living in relationship	Primary school	Other/unknown	406	3	no TB
2016	51.7782	Female	Living alone	Primary school	Heterosexual	427	1	no TB
2016	28.4764	Female	Married/living in relationship	Primary school	Heterosexual	284	1	no TB
2016	27.7919	Female	Married/living in relationship	Primary school	Heterosexual	701	3	no TB
2016	28.167	Male	Living alone	Primary school	Heterosexual	517	4	pulmonary
2016	37.3498	Male	Living alone	Primary school	Heterosexual	476	2	no TB
2016	28.8104	Female	Living alone	Primary school	Heterosexual	20	3	no TB
2016	48.4298	Male	Married/living in relationship	Primary school	Heterosexual	356	3	no TB
2016	33.5332	Female	Married/living in relationship	Primary school	Heterosexual	722	2	no TB
2016	21.8207	Female	Married/living in relationship	None	Heterosexual	682	1	no TB
2016	61.0814	Male	Married/living in relationship	Secondary school	Other/unknown	328	1	no TB
2016	32.0767	Female	Married/living in relationship	Primary school				no TB
2016	42.9925	Female	Married/living in relationship	None	Heterosexual	322	2	no TB
2016	25.5907	Male	Living alone	None	Heterosexual	996	2	no TB
2016	26.1301	Female	Married/living in relationship	Primary school	Other/unknown	384	1	no TB
2016	53.1663	Male	Living alone	Primary school		35	4	no TB
2016	29.2704	Female	Married/living in relationship	Primary school	Heterosexual		1	no TB
2016	31.2389	Female	Married/living in relationship	Primary school	Heterosexual	413	2	no TB
2016	39.8083	Female	Married/living in relationship	Primary school	Heterosexual	493	2	no TB
2016	39.4771	Female	Living alone	Primary school	Heterosexual	34	4	pulmonary
2016	28.5339	Female	Married/living in relationship	Primary school	Heterosexual	729	1	no TB
2016	61.0596	Female	Married/living in relationship	None	Heterosexual	479	1	no TB
2016	47.3265	Male	Married/living in relationship	Primary school	Heterosexual		1	no TB
2016	36.4846	Female	Married/living in relationship	Primary school	Other/unknown	239	1	no TB
2016	43.0308	Male	Married/living in relationship	Primary school	Heterosexual	94	4	no TB
2016	32.2409	Female	Married/living in relationship	Primary school				no TB
2016	25.4401	Female	Living alone	Secondary school	Other/unknown	787	3	pulmonary
[truncated: 1,130 more rows]

## Sheet: interval cART to TB
intervall_ptb	intervall_eptb
28.8688
20.0328	20.2295
	6.18443
	6.05328
20.3279
-3.39344
4.09836	3.08197
-0.459016
	6.08607
6.02049
-0.131148
8
23.4098
2.85246
24.4262
-0.491803
-2.06557
-3.70492
-6.13115
-1.67213
-0.459016
1.5082
-3.90164
-2.68852
	0.491803
11.5738
-0.655738
-0.918033
-9.2459
-2.06557
-9.57377
	-0.721311
-5.11475	-5.21312
3.01639
-0.918033	-0.918033
	2.52459
	6.7541
	8.22951
0.426229	0.426229
-1.04918	-1.04918
4.29508
	-2.09836
-2.59016
	31.5738
6.22951
0.52459
-1.83607
-8.78688
-1.31147
-10.5246
23.2459
12.918
-10.2295
-6.16393
-1.40984
-0.459016
-0.459016
	14
-0.295082
-6.7541
-42.3934
-0.590164
-1.40984
1.96721	1.83607
-0.459016
-1.14754
-1.93443
-0.95082
-0.229508
-2.03279
-0.721311
-0.360656	-0.360656
0.557377
25.2131
-0.721311
-2.06557
-0.262295
-2.81967
-5.77049	-4.13115
-1.80328
-0.229508
38.1311
29.3115
-3.40984
-2.03279
-2.03279
-3.44262
-0.885246
2.81967
-1.37705
-5.37705
-0.491803
-0.590164	-0.590164
-0.459016
-2.36066
-5.83607
	11.9016
-0.327869
-1.37705	-1.37705
0.885246
	-8.26229
-1.83607
4.13115
13.8033
-0.459016
-1.18033	-1.18033
-1.40984
-5.27869
-2.29508
12.2623
-10.6557
	-0.622951
	-0.95082
-2.32787	-2.36066
-0.52459
5.04918
-1.37705	-1.37705
	0
-1.83607
-0.885246	-0.885246
26.8525	26.8852
-0.229508
	-2.03279
-0.819672
-0.196721
4.29508
	-0.819672
5.63934
-0.918033
-1.37705	-1.37705
-0.262295
-3.40984
-1.77049
-0.459016
-1.14754
-1.2459
-0.459016
-0.918033
-1.31147
-1.31147
-0.557377
-1.34426
-1.08197	-0.918033
-1.57377
-0.52459
-0.95082
4.45902
-1.18033
-0.95082
-0.918033
2.45902
-1.14754
-0.393443
-0.459016
-2.52459
-0.852459
-0.131148
-2.19672
13.7049
16.5574
-0.459016
	0.295082
-1.5082
-1.83607	-2
-2.29508
-0.393443
-1.70492
-0.688525
5.98771
-2.03279
-13.9672
-0.918033	-0.918033
	-1.86885
-9.44262
-0.393443
-7.47541
-0.918033
0
-1.60656
-0.491803	-0.491803
-0.918033
-0.459016
-1.14754	-0.95082
-0.229508
-0.918033
-0.95082
-3.5082
	6.16393
-0.196721
1.18033
-0.491803
-0.983607
-0.459016	0
4.78688	4.98361
	1.34426
-0.459016
-0.295082
-0.95082
-0.459016
-0.459016
0.0819672
-0.327869	2
-2.13115
-0.262295
-0.52459
-0.327869	-0.327869
0.0327869
-0.622951	-0.622951
-1.08197
1.44262
	-1.04918
-1.21311
-0.295082
-0.557377
	14.7213
-0.852459
-0.819672
-0.918033
-0.754098	-0.754098
-0.393443
-0.459016
-0.721311
3.73771
4.78688	4.68853
-0.491803
-1.83607
-0.229508
-1.70492
-0.459016
-0.426229
-1.01639
-0.819672
-1.63934	-1.63934
-0.622951
-2
	-1.04918
0.0327869
	-1.57377
0.540984	0.114754
-0.590164	-0.590164
-0.426229	-0.426229
-0.426229
-0.131148	0
-1.34426
-0.52459
-0.459016
0
	-2.19672
-2.03279
15.4098
	1.11475
-0.622951	-0.590164
	0
-0.327869
-0.590164
-1.54098
21.6066
	-0.459016
-0.852459
-2.29508
-1.21311	-0.95082
-1.54098	-1.54098
-2.62295
-0.885246	-0.885246
	-11.7377
12.7213
-0.459016
	0.819672
0
4.39344
1.73771
-0.655738
-0.885246
-3.40984
-0.688525	-0.95082
-2.7541
-3.93443
1.11475
-1.04918
-0.885246
3.18033
-0.885246
-0.0983607	0.459016
-1.11475	-0.622951
	0.885246
-1.08197
-8.26229
0.491803	0.983607
	2.4918
-2.52459
-1.86885
0.0327869
-3.01639
-0.491803
-0.426229
-2.29508
-1.54098
-5.04918
-1.34426
	-2.06557
-0.426229
-1.37705	-1.37705
-0.0655738
-0.721311
0.426229
-1.80328	-2.09836
-1.14754
-0.590164
-0.786885
-5.90164
-0.754098
-2.09836
-0.491803
-1.01639
-0.721311	-0.459016
	-2.26229
-0.459016
-0.655738
1.63934
	-0.754098
-1.04918
-0.918033
-0.655738
	0.196721
-4.98361
-2.72131
0.622951
-1.96721
-0.52459
0.229508
-1.80328
-1.47541
-1.01639
-0.655738
	1.01639
-1.93443
-0.459016
	-2.72131
-0.885246
-0.622951	-0.622951
-0.459016
0.344262
	0.590164
-0.491803
0.885246
-0.590164
-0.163934
	-1.34426
-0.655738	-0.655738
0.393443	1.01639
-0.459016
-13.9672
-0.327869
	-3.83607
	0.459016
-0.491803
-0.52459
-0.557377
-0.491803
0
-5.47541
-0.459016
-0.459016	-0.491803
-3.77049
0
-0.459016
0
-0.491803	-0.295082
-0.459016
-0.852459
-0.95082
-0.918033
-0.983607	-0.95082
-0.95082	-0.95082
-5.04918
	1.96721
	-0.0327869
-0.786885	-0.786885
-0.590164
-0.52459	-0.491803
-0.557377
0
-1.86885	-1.86885
	-0.622951
-0.459016
-0.426229
	-0.360656
	0
0.196721
-0.0655738	-0.0655738
-0.918033	-1.01639
-0.688525	-0.459016
-0.459016
-0.426229	-0.426229
-0.52459
-0.426229
-0.459016	-0.229508
-0.426229
-0.459016
-0.491803
-0.360656
0	-0.983607
0	-0.459016
-0.459016	-0.459016
-0.52459	-0.491803
-0.918033
-0.459016
-0.360656
	-0.918033
	-0.590164
2.13115
0.459016
-1.08197
-0.360656
	-0.459016
-0.360656	-0.426229
-0.786885	-0.721311
	-0.459016
-0.459016
-0.393443
	6.47951
	8.05328
5.98771	5.98771
-2.32787
6.45902
	-7.37705
	5.98771
5.98771
5.98771	6.11885
6.02049
0.983607	0.983607
6.02049
-1.93443
27.4098
5.98771	5.98771
18.8852
	9.01639
1.34426
	5.98771
5.98771
18.1639
12.1803
-0.688525
	6.51229
2.05328
34.2295
-25.0164
7.01639
5.98771
-1.93443
4.19672
	-2.32787
-0.721311
-2.06557
0.655738
0.918033
-0.885246
24.2623	24.2623
0.0655738
47.8033
0
-0.688525
-0.229508
-1.83607
-1.83607
-1.60656
-0.885246	-0.0655738
-0.459016
	-35.9344
-2.19672
-5.31147
	9.40984
-1.11475
27.7705
2.09836
	-3.70492
	-0.295082
-0.721311
-0.590164	-0.590164
-1.08197
1.63934
-1.4918
-0.557377
	1.40984
-6.39344
	38.7213
7.16803
	5.98771
9.37705
6.02049
8.25
9.06557
	47.541
	6.15164
	-7.5082
3.11475
12.4262
6.44672
-4.22951
0.311475	0.311475
	-0.655738
6.47951
6.31557
1.5082
6.47951
6.02049
	34.7541
	6.11885

## Sheet: survival
group	status	failure	time
pulmonary	In active follow up	0	2.78987
dual	LTFU	1	0.799452
extrapulmonary	Died	1	0.150582
extrapulmonary	LTFU	1	0.273785
pulmonary	In active follow up	0	4.12047
pulmonary	LTFU	1	4.16239
dual	LTFU	1	1.85438
pulmonary	Transfer out	0	0.375086
extrapulmonary	In active follow up	0	1.26489
pulmonary	In active follow up	0	1.99589
pulmonary	LTFU	1	0.821355
pulmonary	In active follow up	0	3.12663
pulmonary	Died	1	0.824093
pulmonary	In active follow up	0	2.20945
pulmonary	In active follow up	0	1.81793
pulmonary	Transfer out	0	0.344969
pulmonary	In active follow up	0	4.61875
pulmonary	In active follow up	0	4.36961
pulmonary	In active follow up	0	4.55578
pulmonary	LTFU	1	0.495551
pulmonary	LTFU	1	4.0912
pulmonary	LTFU	1	0.548426
pulmonary	In active follow up	0	3.60301
pulmonary	In active follow up	0	3.67967
extrapulmonary	In active follow up	0	4.36961
pulmonary	In active follow up	0	3.21971
pulmonary	Transfer out	0	3.54004
pulmonary	In active follow up	0	4.27926
pulmonary	Transfer out	0	2.43121
pulmonary	In active follow up	0	4.1013
pulmonary	LTFU	1	1.9858
extrapulmonary	LTFU	1	4.03285
dual	In active follow up	0	4.19439
pulmonary	Transfer out	0	1.72485
dual	In active follow up	0	4.1588
extrapulmonary	In active follow up	0	3.91786
extrapulmonary	In active follow up	0	3.47707
extrapulmonary	Transfer out	0	0.336756
dual	Transfer out	0	0.134155
dual	LTFU	1	3.07546
pulmonary	Died	1	0.856947
extrapulmonary	In active follow up	0	4.05202
pulmonary	In active follow up	0	4.08487
extrapulmonary	In active follow up	0	1.41547
pulmonary	In active follow up	0	3.50992
pulmonary	In active follow up	0	3.24162
pulmonary	In active follow up	0	3.98905
pulmonary	In active follow up	0	3.75359
pulmonary	Transfer out	0	1.18275
pulmonary	In active follow up	0	4.72827
pulmonary	LTFU	1	1.01934
pulmonary	In active follow up	0	2.89117
pulmonary	In active follow up	0	3.98357
pulmonary	Transfer out	0	1.36345
pulmonary	LTFU	1	3.11927
pulmonary	In active follow up	0	3.90965
pulmonary	LTFU	1	0.510096
extrapulmonary	LTFU	1	1.79055
pulmonary	LTFU	1	2.67847
pulmonary	In active follow up	0	3.86037
pulmonary	In active follow up	0	3.91239
pulmonary	LTFU	1	2.57444
pulmonary	In active follow up	0	2.80082
dual	In active follow up	0	3.45243
pulmonary	LTFU	1	1.14528
pulmonary	LTFU	1	3.0883
pulmonary	In active follow up	0	3.76454
pulmonary	LTFU	1	3.32101
pulmonary	LTFU	1	3.80561
pulmonary	LTFU	1	3.78097
pulmonary	LTFU	1	2.37098
dual	In active follow up	0	3.78371
pulmonary	In active follow up	0	3.73717
pulmonary	In active follow up	0	1.36893
pulmonary	In active follow up	0	3.7974
pulmonary	In active follow up	0	3.7755
pulmonary	In active follow up	0	2.80903
pulmonary	In active follow up	0	3.78645
dual	In active follow up	0	3.64408
pulmonary	In active follow up	0	3.75907
pulmonary	In active follow up	0	3.75633
pulmonary	In active follow up	0	0.479124
pulmonary	Transfer out
pulmonary	In active follow up	0	3.68515
pulmonary	In active follow up	0	3.73443
pulmonary	In active follow up	0	3.73443
pulmonary	Died	1	2.75428
pulmonary	In active follow up	0	3.70157
pulmonary	LTFU	1	0.752909
pulmonary	In active follow up	0	3.62491
pulmonary	Died	1	0.0410678
pulmonary	LTFU	1	0.640657
dual	Died	1	0.0657084
pulmonary	Transfer out	0	2.10815
pulmonary	In active follow up	0	3.62765
pulmonary	In active follow up	0	2.62012
extrapulmonary	Died	1	0.00821355
pulmonary	Transfer out	0	0.889802
dual	In active follow up	0	3.60301
pulmonary	In active follow up	0	3.50992
extrapulmonary	Transfer out	0	0.837782
dual	LTFU	1	0.355921
pulmonary	Transfer out	0	0.208077
extrapulmonary	Died
pulmonary	In active follow up	0	3.18686
pulmonary	In active follow up	0	2.35455
pulmonary	In active follow up	0	3.54278
dual	LTFU	1	1.50856
pulmonary	In active follow up	0	3.50992
pulmonary	Transfer out	0	2.45585
pulmonary	In active follow up	0	2.06708
pulmonary	LTFU	1	2.24316
pulmonary	LTFU	1	0.359514
extrapulmonary	In active follow up	0	3.45243
extrapulmonary	In active follow up	0	3.41684
dual	LTFU	1	2.72416
extrapulmonary	LTFU	1	1.66359
pulmonary	In active follow up	0	3.41958
pulmonary	Died	1	0.0465435
dual	In active follow up	0	3.4141
extrapulmonary	Died	1	0.468172
extrapulmonary	In active follow up	0	2.4011
pulmonary	In active follow up	0	3.37577
dual	Transfer out	0	1.94935
dual	LTFU	1	0.750171
pulmonary	In active follow up	0	3.35113
extrapulmonary	In active follow up	0	3.31554
pulmonary	Transfer out	0	2.14648
pulmonary	LTFU	1	2.94678
pulmonary	Died	1	0.186174
extrapulmonary	In active follow up	0	3.31554
pulmonary	LTFU	1	0.202601
pulmonary	LTFU	1	2.5616
pulmonary	Transfer out	0	2.5243
dual	Transfer out	0	1.4538
pulmonary	In active follow up	0	3.2553
pulmonary	In active follow up	0	3.27447
pulmonary	In active follow up	0	3.2553
pulmonary	Died	1	0.0465435
pulmonary	LTFU	1	1.87355
pulmonary	Transfer out	0	0.0930869
pulmonary	In active follow up	0	3.20055
pulmonary	LTFU	1	1.17728
pulmonary	In active follow up	0	3.01164
pulmonary	In active follow up	0	3.21697
pulmonary	In active follow up	0	0.610541
pulmonary	In active follow up	0	3.21971
dual	In active follow up	0	3.20876
pulmonary	Died	1	0.229979
pulmonary	In active follow up	0	1.94387
pulmonary	In active follow up	0	3.12936
pulmonary	Died	1	0.205339
pulmonary	In active follow up	0	3.20055
pulmonary	Transfer out	0	0.202601
dual	LTFU	1	0.199863
pulmonary	In active follow up	0	3.15948
pulmonary	In active follow up	0	2.95688
pulmonary	In active follow up	0	3.16496
pulmonary	In active follow up	0	3.14031
pulmonary	In active follow up	0	3.12389
pulmonary	In active follow up	0	3.14305
pulmonary	LTFU	1	2.00222
pulmonary	In active follow up	0	2.77892
pulmonary	In active follow up	0	3.10472
pulmonary	Died	1	0.0054757
pulmonary	Transfer out
pulmonary	In active follow up	0	1.45654
pulmonary	In active follow up	0	3.10472
extrapulmonary	Transfer out	0	0.591376
pulmonary	In active follow up	0	3.10198
dual	In active follow up	0	3.10746
pulmonary	Transfer out	0	0.501027
pulmonary	LTFU	1	0.72091
pulmonary	In active follow up	0	3.06365
pulmonary	In active follow up	0	3.04997
pulmonary	In active follow up	0	3.04723
pulmonary	In active follow up	0	3.04723
pulmonary	In active follow up	0	3.99179
dual	Transfer out	0	0.569473
extrapulmonary	LTFU	1	2.57906
pulmonary	In active follow up	0	3.0308
pulmonary	LTFU	1	0.911704
pulmonary	In active follow up	0	2.98973
pulmonary	LTFU	1	0.904346
pulmonary	LTFU	1	0.249144
pulmonary	In active follow up	0	2.47228
dual	LTFU	1	0.243669
pulmonary	Died	1	0.0109514
extrapulmonary	LTFU	1	0.675222
pulmonary	In active follow up	0	2.92129
pulmonary	Transfer out	0	0.11499
dual	LTFU	1	0.665298
pulmonary	In active follow up	0	2.9295
pulmonary	In active follow up	0	2.94045
pulmonary	In active follow up	0	2.9514
pulmonary	Died	1	0.019165
pulmonary	Transfer out	0	0.0410678
pulmonary	In active follow up	0	2.94045
pulmonary	Transfer out	0	0.019165
pulmonary	Transfer out	0	0.287474
extrapulmonary	In active follow up	0	2.3655
pulmonary	In active follow up	0	2.91034
dual	Transfer out	0	0.0328542
pulmonary	LTFU	1	0.613279
pulmonary	Transfer out	0	2.29979
pulmonary	In active follow up	0	2.87748
dual	LTFU	1	1.42454
dual	LTFU	1	0.355921
extrapulmonary	Died	1	0.0054757
pulmonary	In active follow up	0	1.25394
pulmonary	LTFU	1	0.303901
pulmonary	In active follow up	0	2.78439
pulmonary	In active follow up	0	2.84463
pulmonary	In active follow up	0	2.84463
pulmonary	LTFU	1	0.616872
dual	Died	1	0.00821355
pulmonary	LTFU	1	0.881588
pulmonary	Died	1	0.145106
pulmonary	In active follow up	0	2.80356
dual	LTFU	1	0.622348
pulmonary	LTFU	1	0.664271
pulmonary	Transfer out	0	0.290212
dual	Transfer out	0	0.131417
pulmonary	In active follow up	0	2.78166
pulmonary	In active follow up	0	2.6475
extrapulmonary	In active follow up	0	2.74059
pulmonary	In active follow up	0	2.76249
pulmonary	LTFU	1	0.970055
pulmonary	LTFU	1	0.664271
dual	LTFU	1	0.323066
dual	Died	1	0.112252
pulmonary	LTFU	1	2.34172
extrapulmonary	In active follow up	0	1.47844
pulmonary	In active follow up	0	2.73785
pulmonary	In active follow up	0	2.73785
pulmonary	LTFU	1	0.589494
dual	In active follow up	0	2.72964
pulmonary	LTFU	1	0.625086
pulmonary	LTFU	1	2.55527
pulmonary	In active follow up	0	2.70773
pulmonary	Died
extrapulmonary	LTFU	1	0.664271
dual	Died	1	0.11499
pulmonary	Transfer out	0	0.019165
pulmonary	Transfer out	0	0.0574949
pulmonary	In active follow up	0	2.62834
pulmonary	In active follow up	0	2.66667
pulmonary	LTFU	1	0.186174
pulmonary	In active follow up	0	2.64203
pulmonary	In active follow up	0	2.65298
pulmonary	In active follow up	0	2.6694
pulmonary	LTFU	1	0.501027
pulmonary	LTFU	1	1.295
dual	LTFU	1	0.336756
pulmonary	LTFU	1	0.669747
pulmonary	Transfer out	0	0.0383299
pulmonary	LTFU	1	1.74675
pulmonary	In active follow up	0	2.64203
extrapulmonary	LTFU	1	1.59069
pulmonary	LTFU	1	1.05219
pulmonary	Transfer out	0	0.073922
extrapulmonary	LTFU	1	0.596851
dual	LTFU	1	0.670773
dual	LTFU	1	0.347707
dual	LTFU	1	1.36157
pulmonary	LTFU	1	1.40178
dual	In active follow up	0	2.52704
pulmonary	LTFU	1	1.44832
pulmonary	Died	1	0.0301164
pulmonary	In active follow up	0	2.59001
pulmonary	Transfer out	0	0.125941
pulmonary	In active follow up	0	2.52704
extrapulmonary	Transfer out	0	0.183436
pulmonary	In active follow up	0	3.50719
pulmonary	In active follow up	0	2.1848
extrapulmonary	In active follow up	0	1.00479
dual	LTFU	1	1.07871
extrapulmonary	LTFU	1	0.961841
pulmonary	LTFU	1	0.44165
pulmonary	LTFU	1	0.463552
pulmonary	In active follow up	0	2.5462
pulmonary	LTFU	1	0.54757
extrapulmonary	In active follow up	0	2.49418
pulmonary	In active follow up	0	2.48871
extrapulmonary	Transfer out	0	0.0219028
pulmonary	In active follow up	0	2.43943
pulmonary	Transfer out	0	0.0657084
dual	Died	1	0.0903491
pulmonary	Died	1	0.0657084
dual	In active follow up	0	2.45311
pulmonary	In active follow up	0	2.43943
pulmonary	LTFU	1	0.664271
dual	Died	1	0.169747
extrapulmonary	In active follow up	0	2.423
extrapulmonary	LTFU	1	0.779261
pulmonary	In active follow up	0	1.29227
pulmonary	Transfer out	0	1.32512
extrapulmonary	Died	1	0.00273785
pulmonary	In active follow up	0	2.26694
pulmonary	LTFU	1	0.95089
pulmonary	In active follow up	0	2.19028
pulmonary	LTFU	1	1.73306
pulmonary	In active follow up	0	2.34086
pulmonary	In active follow up	0	2.34086
dual	In active follow up	0	2.31896
pulmonary	LTFU	1	0.679843
pulmonary	In active follow up	0	2.28884
pulmonary	LTFU	1	0.199863
pulmonary	In active follow up	0	2.17112
extrapulmonary	Transfer out	0	0.150582
pulmonary	In active follow up	0	2.26146
pulmonary	In active follow up	0	2.26146
pulmonary	In active follow up	0	1.97399
pulmonary	In active follow up	0	2.24778
extrapulmonary	LTFU	1	0.664271
pulmonary	Transfer out
dual	Transfer out	0	1.97673
dual	In active follow up	0	2.18754
dual	LTFU	1	0.69165
extrapulmonary	Died	1	0.229979
pulmonary	Died	1	0.208077
pulmonary	LTFU	1	1.10421
pulmonary	Transfer out	0	0.0109514
dual	In active follow up	0	2.12183
extrapulmonary	In active follow up	0	1.9822
pulmonary	LTFU	1	0.413415
extrapulmonary	LTFU	1	0.664271
pulmonary	In active follow up	0	2.17112
pulmonary	LTFU	1	0.199863
pulmonary	Died	1	0.0054757
pulmonary	LTFU	1	0.605065
pulmonary	LTFU	1	0.493669
pulmonary	In active follow up	0	2.14374
pulmonary	In active follow up	0	2.14648
pulmonary	In active follow up	0	2.14648
pulmonary	LTFU	1	1.20277
pulmonary	LTFU	1	0.449008
extrapulmonary	Died	1	0.224504
pulmonary	Transfer out	0	1.01574
dual	LTFU	1	0.235455
pulmonary	LTFU	1	0.208077
dual	In active follow up	0	2.11088
pulmonary	LTFU	1	0.664271
pulmonary	LTFU	1	0.301164
pulmonary	In active follow up	0	2.11088
pulmonary	Died	1	0.0383299
dual	Transfer out	0	0.383299
pulmonary	LTFU	1	0.970055
pulmonary	Transfer out	0	0.0876112
pulmonary	In active follow up	0	2.06708
pulmonary	In active follow up	0	2.04791
pulmonary	In active follow up	0	2.05886
pulmonary	In active follow up	0	2.02053
pulmonary	In active follow up	0	2.03696
pulmonary	Transfer out	0	0.134155
dual	In active follow up	0	1.99863
extrapulmonary	In active follow up	0	2.01506
pulmonary	In active follow up	0	1.97125
pulmonary	Transfer out	0	0.073922
pulmonary	LTFU	1	0.257358
pulmonary	Died	1	0.0629706
extrapulmonary	In active follow up	0	1.99589
dual	Died	1	0.0930869
pulmonary	Died	1	0.199863
pulmonary	Transfer out	0	1.88638
pulmonary	LTFU	1	0.523785
extrapulmonary	LTFU	1	0.240931
extrapulmonary	LTFU	1	0.243669
pulmonary	In active follow up	0	2.00684
pulmonary	In active follow up	0	1.95483
pulmonary	LTFU	1	0.183436
pulmonary	In active follow up	0	1.859
pulmonary	Transfer out	0	0.0136893
pulmonary	Died	1	0.224504
pulmonary	LTFU	1	0.243669
pulmonary	LTFU	1	0.320329
pulmonary	LTFU	1	0.766598
pulmonary	In active follow up	0	1.76865
pulmonary	In active follow up	0	1.75222
pulmonary	In active follow up	0	1.70294
pulmonary	LTFU	1	0.240931
extrapulmonary	In active follow up	0	1.56057
extrapulmonary	LTFU	1	0.697125
pulmonary	In active follow up	0	1.5989
pulmonary	In active follow up	0	1.59069
extrapulmonary	In active follow up	0	1.54962
pulmonary	In active follow up	0	1.51403
extrapulmonary	LTFU	1	0.69165
dual	In active follow up	0	1.4538
pulmonary	Died	1	0.394251
extrapulmonary	Transfer out	0	0.0054757
pulmonary	Died	1	0.0301164
dual	LTFU	1	0.202601
pulmonary	Transfer out	0	1.01027
extrapulmonary	LTFU	1	0.492813
pulmonary	LTFU	1	0.455339
pulmonary	In active follow up	0	1.2731
pulmonary	Transfer out	0	0.0219028
pulmonary	In active follow up	0	1.3306
pulmonary	In active follow up	0	1.28405
extrapulmonary	In active follow up	0	1.30322
dual	In active follow up	0	1.30595
dual	In active follow up	0	1.19644
pulmonary	Transfer out	0	0.0383299
pulmonary	LTFU	1	0.520192
pulmonary	LTFU	1	0.183436
pulmonary	LTFU	1	0.479979
pulmonary	LTFU	1	0.664271
extrapulmonary	Transfer out	0	0.829569
dual	Died	1	0.306639
pulmonary	In active follow up	0	1.22656
extrapulmonary	Died	1	0.0136893
pulmonary	LTFU	1	0.240931
extrapulmonary	Died	1	0.0219028
pulmonary	In active follow up	0	1.2293
pulmonary	Transfer out	0	0.843258
pulmonary	In active follow up	0	1.21287
dual	LTFU	1	0.669747
pulmonary	In active follow up	0	1.15264
extrapulmonary	LTFU	1	0.246407
pulmonary	In active follow up	0	1.14716
pulmonary	LTFU	1	0.819473
dual	In active follow up	0	1.1499
pulmonary	In active follow up	0	1.11978
pulmonary	Transfer out	0	0.0711841
pulmonary	In active follow up	0	1.13073
pulmonary	In active follow up	0	1.08145
dual	In active follow up	0	1.05955
pulmonary	In active follow up	0	1.04038
pulmonary	In active follow up	0	1.03217
pulmonary	In active follow up	0	1.01848
pulmonary	Transfer out	0	0.112252
pulmonary	LTFU	1	0.67796
dual	In active follow up	0	0.996578
dual	LTFU	1	0.857803
pulmonary	Transfer out	0	0.457221
extrapulmonary	In active follow up	0	0.72553
extrapulmonary	In active follow up	0	0.862423
dual	LTFU	1	0.720055
pulmonary	In active follow up	0	0.862423
dual	In active follow up	0	0.845996
pulmonary	In active follow up	0	0.84052
pulmonary	LTFU	1	0.528405
dual	In active follow up	0	0.810404
extrapulmonary	In active follow up	0	0.804928
pulmonary	In active follow up	0	0.676249
pulmonary	LTFU	1	0.238193
extrapulmonary	In active follow up	0	0.76386
extrapulmonary	Died	1	0.0383299
pulmonary	In active follow up	0	0.670773
dual	Died	1	0.0109514
pulmonary	In active follow up	0	0.654346
dual	In active follow up	0	0.591376
dual	In active follow up	0	0.572211
pulmonary	LTFU	1	0.246407
pulmonary	LTFU	1	0.199863
dual	Transfer out	0	0.0876112
pulmonary	LTFU	1	0.493669
pulmonary	Transfer out	0	0.533881
dual	Transfer out	0	0.0574949
pulmonary	LTFU	1	0.268309
pulmonary	In active follow up	0	0.481862
pulmonary	In active follow up	0	0.468172
pulmonary	Transfer out	0	0.0301164
dual	Died	1	0.312115
dual	In active follow up	0	0.391513
pulmonary	In active follow up	0	0.386037
dual	In active follow up	0	0.386037
extrapulmonary	Transfer out	0	0.0164271
dual	Died	1	0.0465435
pulmonary	In active follow up	0	0.323066
pulmonary	In active follow up	0	0.325804
pulmonary	In active follow up	0	0.314853
extrapulmonary	In active follow up	0	0.287474
extrapulmonary	Died	1	0.0520192
pulmonary	In active follow up	0	0.073922
pulmonary	In active follow up	0	0.194387
pulmonary	In active follow up	0	0.232717
pulmonary	In active follow up	0	0.219028
extrapulmonary	In active follow up	0	0.219028
dual	In active follow up	0	0.232717
pulmonary	Died	1	0.00273785
dual	In active follow up	0	0.134155
extrapulmonary	In active follow up	0	0.136893
pulmonary	In active follow up	0	0.0958248
pulmonary	In active follow up	0	0.0164271
pulmonary	Died	1	2.61191
extrapulmonary	In active follow up	0	1.74949
pulmonary	LTFU	1	0.664271
extrapulmonary	In active follow up	0	0.314853
dual	In active follow up	0	0.0848734
pulmonary	In active follow up	0	4.41615
pulmonary	In active follow up	0	2.84463
extrapulmonary	LTFU	1	1.03029
extrapulmonary	LTFU	1	0.863279
pulmonary	Died	1	0.0054757
dual	In active follow up	0	1.85626
pulmonary	In active follow up	0	1.90007
dual	In active follow up	0	2.64203
pulmonary	LTFU	1	0.512834
pulmonary	In active follow up	0	3.4935
pulmonary	Died
dual	LTFU	1	0.221766
pulmonary	In active follow up	0	3.08282
extrapulmonary	In active follow up	0	2.34634
pulmonary	Died	1	0.112252
extrapulmonary	In active follow up	0	0.361396
pulmonary	LTFU	1	0.328542
pulmonary	Transfer out	0	0.457221
pulmonary	LTFU	1	3.77909
pulmonary	In active follow up	0	2.30527
extrapulmonary	Died
pulmonary	LTFU	1	0.751027
pulmonary	In active follow up	0	2.85284
pulmonary	In active follow up	0	2.97604
pulmonary	In active follow up	0	3.77276
pulmonary	LTFU	1	0.396988
pulmonary	LTFU	1	2.68309
pulmonary	Transfer out	0	0.301164
extrapulmonary	In active follow up	0	4.95277
pulmonary	In active follow up	0	4.95003
pulmonary	In active follow up	0	4.95277
pulmonary	Transfer out	0	3.3128
pulmonary	In active follow up	0	4.8104
pulmonary	LTFU	1	1.64083
dual	In active follow up	0	2.82546
pulmonary	Transfer out	0	1.22382
pulmonary	In active follow up	0	0.692676
pulmonary	In active follow up	0	4.8104
pulmonary	In active follow up	0	4.4846
pulmonary	In active follow up	0	3.7755
pulmonary	In active follow up	0	4.82683
pulmonary	In active follow up	0	4.84873
pulmonary	Transfer out	0	0.941821
dual	Died	1	4.03833
pulmonary	LTFU	1	3.26352
extrapulmonary	In active follow up	0	4.82683
pulmonary	In active follow up	0	4.77207
pulmonary	In active follow up	0	4.74196
extrapulmonary	LTFU	1	3.27533
pulmonary	Transfer out	0	1.70568
pulmonary	LTFU	1	1.39083
pulmonary	Died	1	0.0903491
extrapulmonary	LTFU	1	0.981006
extrapulmonary	LTFU	1	0.744695
pulmonary	In active follow up	0	4.64066
dual	In active follow up	0	4.6078
pulmonary	Died	1	1.42916
pulmonary	In active follow up	0	2.45859
pulmonary	In active follow up	0	2.49418
pulmonary	Transfer out	0	0.572211
extrapulmonary	Died	1	1.40178
pulmonary	In active follow up	0	3.26078
extrapulmonary	In active follow up	0	1.45106
pulmonary	In active follow up	0	1.65366
extrapulmonary	LTFU	1	0.229979
pulmonary	In active follow up	0	4.67899
pulmonary	Transfer out	0	1.06229
pulmonary	Died	1	0.172485
pulmonary	Died	1	0.328542
extrapulmonary	LTFU	1	0.87885
extrapulmonary	LTFU	1	0.202601
extrapulmonary	Transfer out	0	1.78234
pulmonary	LTFU	1	2.42574
pulmonary	Transfer out	0	0.219028
pulmonary	In active follow up	0	1.26762
pulmonary	Transfer out	0	0.887064
dual	LTFU	1	0.531999
extrapulmonary	In active follow up	0	0.364134
pulmonary	LTFU	1	0.764716
pulmonary	Died	1	0.0629706
pulmonary	In active follow up	0	1.46201
pulmonary	LTFU	1	0.40794
pulmonary	LTFU	1	0.224504
extrapulmonary	LTFU	1	0.545688
extrapulmonary	LTFU	1	0.414271
